# Supplementary material for: A constrained multinomial Probit route choice model in the metro network: Formulation, estimation and application
Source: PLoS One. 2017 Jun 7;12(6):e0178789. doi: 10.1371/journal.pone.0178789 (PMC5462412; doi:10.1371/journal.pone.0178789)
Supplement: S1 Dataset — (XLSX) [file pone.0178789.s003.xlsx]

## Sheet: Network data
Transfer Information									Link information											Station Information
Transfer Station	Out-Line	In-Line	Transfer Time(s)	Out-Direction	In-Direction				Station	Station	Up-Direction In-vehicle time(s)	Down-Direction In-vehicle time(s)	Line	Distance(m)	Up-Direction Comfort degree	Down-Direction Comfort degree				Station	X-Coordinate	Y-Coordinate	Line
Gongyuanqian	Line 1	Line 2	180	1	2				Xilang	Kengkou	125	139	Line 1	1521	0	0				Xilang	-137.715	-60.653	Line 1
Gongyuanqian	Line 1	Line 2	180	1	1				Kengkou	Huadiwan	74	83	Line 1	928	0	0				Kengkou	-137.715	-42.8998	Line 1
Gongyuanqian	Line 1	Line 2	180	2	2				Huadiwan	Fangcun	105	108	Line 1	1320	0	1				Huadiwan	-137.715	-30.6944	Line 1
Gongyuanqian	Line 1	Line 2	180	2	1				Fangcun	Huangsha	120	120	Line 1	1379	0	1				Fangcun	-137.715	-18.711	Line 1
Gongyuanqian	Line 2	Line 1	180	2	1				Huangsha	Changshou Lu	81	90	Line 1	952	0	1				Huangsha	-137.715	-5.6179	Line 1
Gongyuanqian	Line 2	Line 1	180	2	2				Changshou Lu	Chen Clan Academy	103	110	Line 1	1135	0	1				Changshou Lu	-137.715	18.7928	Line 1
Gongyuanqian	Line 2	Line 1	180	1	1				Chen Clan Academy	Ximenkou	78	77	Line 1	932	0	1				Chen Clan Academy	-117.947	18.7928	Line 1
Gongyuanqian	Line 2	Line 1	180	1	2				Ximenkou	Gongyuanqian	80	75	Line 1	872	0	1				Ximenkou	-99.2883	18.7928	Line 1
Yangji	Line 1	Line 5	300	1	2				Gongyuanqian	Peasant Movement Institute	93	93	Line 1	1177	0	1				Gongyuanqian	-79.0752	18.7928	Line 1
Yangji	Line 1	Line 5	300	1	1				Peasant Movement Institute	Martyrs' Park	89	87	Line 1	1019	0	1				Peasant Movement Institute	-59.5285	18.7928	Line 1
Yangji	Line 1	Line 5	300	2	1				Martyrs' Park	Dongshankou	97	101	Line 1	1165	0	1				Martyrs' Park	-41.5367	18.7928	Line 1
Yangji	Line 1	Line 5	300	2	2				Dongshankou	Yangji	101	104	Line 1	1316	0	1				Dongshankou	-23.9891	18.7928	Line 1
Yangji	Line 5	Line 1	300	2	1				Yangji	Tiyu Xilu	114	111	Line 1	1428	0	1				Yangji	0	18.7928	Line 1
Yangji	Line 5	Line 1	300	1	1				Tiyu Xilu	Tianhe Sports Center	91	85	Line 1	956	0	1				Tiyu Xilu	27.543	18.7928	Line 1
Yangji	Line 5	Line 1	300	1	2				Tianhe Sports Center	Guangzhou East Railway Station	146	133	Line 1	1875	0	1				Tianhe Sports Center	45.5535	53.049	Line 1
Yangji	Line 5	Line 1	300	2	2				Guangzhou South Railway Station	Shibi	78	83	Line 2	1036	0	1				Guangzhou East Railway Station	26.4511	53.049	Line 1
Tiyu Xilu	Line 1	Line 3	210	1	2				Shibi	Huijiang	143	151	Line 2	2602	0	1				Guangzhou South Railway Station	-79.0752	-156.463	Line 2
Tiyu Xilu	Line 1	Line 3	210	1	1				Huijiang	Nanpu	148	155	Line 2	2204	0	1				Shibi	-79.0752	-143.37	Line 2
Tiyu Xilu	Line 1	Line 3	210	2	2				Nanpu	Luoxi	87	89	Line 2	1193	0	0				Huijiang	-79.0752	-129.611	Line 2
Tiyu Xilu	Line 1	Line 3	210	2	1				Luoxi	Nanzhou	148	151	Line 2	2412	0	0				Nanpu	-79.0752	-116.74	Line 2
Tiyu Xilu	Line 1	Sub-Line 3	210	1	2				Nanzhou	Dongxiaonan	72	72	Line 2	902	0	0				Luoxi	-79.0752	-103.425	Line 2
Tiyu Xilu	Line 1	Sub-Line 3	210	1	1				Dongxiaonan	Jiangtai Lu	129	128	Line 2	1975	0	0				Nanzhou	-79.0752	-90.5542	Line 2
Tiyu Xilu	Line 1	Sub-Line 3	210	2	2				Jiangtai Lu	Changgang	76	73	Line 2	906	0	0				Dongxiaonan	-79.0752	-77.3204	Line 2
Tiyu Xilu	Line 1	Sub-Line 3	210	2	1				Changgang	Jiangnanxi	72	72	Line 2	903	0	0				Jiangtai Lu	-79.0752	-64.2274	Line 2
Tiyu Xilu	Line 3	Line 1	210	1	2				Jiangnanxi	The 2nd Workers' Cultural Palace	82	81	Line 2	1063	0	0				Changgang	-79.0752	-51.1343	Line 2
Tiyu Xilu	Line 3	Line 1	210	1	1				The 2nd Workers' Cultural Palace	Haizhu Square	79	81	Line 2	1000	0	0				Jiangnanxi	-79.0752	-35.1564	Line 2
Tiyu Xilu	Line 3	Line 1	210	2	2				Haizhu Square	Gongyuanqian	97	101	Line 2	1270	0	0				The 2nd Workers' Cultural Palace	-79.0752	-21.3976	Line 2
Tiyu Xilu	Line 3	Line 1	210	2	1				Gongyuanqian	Sun Yat-sen Memorial Hall	70	70	Line 2	788	0	0				Haizhu Square	-79.0752	-5.6179	Line 2
Tiyu Xilu	Line 3	Sub-Line 3	210	1	2				Sun Yat-sen Memorial Hall	Yuexiu Park	72	70	Line 2	864	0	0				Gongyuanqian	-79.0752	18.7928	Line 2
Tiyu Xilu	Line 3	Sub-Line 3	210	1	1				Yuexiu Park	Guangzhou Railway Station	84	83	Line 2	1099	0	0				Sun Yat-sen Memorial Hall	-79.0752	37.0026	Line 2
Tiyu Xilu	Line 3	Sub-Line 3	210	2	2				Guangzhou Railway Station	Sanyuanli	89	90	Line 2	1227	0	0				Yuexiu Park	-79.0752	49.2176	Line 2
Tiyu Xilu	Line 3	Sub-Line 3	210	2	1				Sanyuanli	Feixiang Park	94	91	Line 2	1241	0	0				Guangzhou Railway Station	-79.0752	63.6761	Line 2
Tiyu Xilu	Sub-Line 3	Line 1	210	1	2				Feixiang Park	Baiyun Park	109	105	Line 2	1609	0	0				Sanyuanli	-79.0752	82.8711	Line 2
Tiyu Xilu	Sub-Line 3	Line 1	210	1	1				Baiyun Park	Baiyun Cultural Square	80	75	Line 2	1029	0	0				Feixiang Park	-79.0752	100.82	Line 2
Tiyu Xilu	Sub-Line 3	Line 1	210	2	2				Baiyun Cultural Square	Xiaaogang	86	80	Line 2	1123	0	0				Baiyun Park	-69.0593	110.915	Line 2
Tiyu Xilu	Sub-Line 3	Line 1	210	2	1				Xiaaogang	Jiangxia	110	101	Line 2	1449	0	1				Baiyun Cultural Square	-59.2466	120.806	Line 2
Tiyu Xilu	Sub-Line 3	Line 3	210	1	2				Jiangxia	Huangbian	95	87	Line 2	1238	0	1				Xiaaogang	-49.6814	130.447	Line 2
Tiyu Xilu	Sub-Line 3	Line 3	210	1	1				Huangbian	Jiahe Wanggang	125	114	Line 2	1762	0	1				Jiangxia	-40.614	139.586	Line 2
Tiyu Xilu	Sub-Line 3	Line 3	210	2	2				Panyu Square	Shiqiao	188	172	Line 3	3698	0	1				Huangbian	-31.7958	148.474	Line 2
Tiyu Xilu	Sub-Line 3	Line 3	210	2	1				Shiqiao	Hanxi Changlong	264	255	Line 3	6169	0	0				Jiahe Wanggang	-22.479	157.865	Line 2
Guangzhou East Railway Station	Line 1	Sub-Line 3	300	1	2				Hanxi Changlong	Dashi	150	146	Line 3	3050	0	0				Panyu Square	57.7447	-132.799	Line 3
Guangzhou East Railway Station	Line 1	Sub-Line 3	300	1	1				Dashi	Xiajiao	120	118	Line 3	2238	0	0				Shiqiao	42.0251	-132.799	Line 3
Guangzhou East Railway Station	Line 1	Sub-Line 3	300	2	2				Xiajiao	Lijiao	105	107	Line 3	1815	0	0				Hanxi Changlong	27.543	-132.799	Line 3
Guangzhou East Railway Station	Line 1	Sub-Line 3	300	2	1				Lijiao	Datang	131	139	Line 3	2648	0	0				Dashi	27.543	-115.848	Line 3
Guangzhou East Railway Station	Sub-Line 3	Line 1	300	1	2				Datang	Kecun	114	118	Line 3	2057	1	0				Xiajiao	27.543	-100.89	Line 3
Guangzhou East Railway Station	Sub-Line 3	Line 1	300	1	1				Kecun	Chigang Pagoda	83	86	Line 3	1181	1	0				Lijiao	27.543	-85.684	Line 3
Guangzhou East Railway Station	Sub-Line 3	Line 1	300	2	2				Chigang Pagoda	Zhujiang New Town	96	100	Line 3	1481	1	0				Datang	27.543	-69.979	Line 3
Guangzhou East Railway Station	Sub-Line 3	Line 1	300	2	1				Zhujiang New Town	Tiyu Xilu	86	92	Line 3	1284	1	0				Kecun	27.543	-51.1343	Line 3
Changgang	Line 2	Line 8	180	1	2				Tiyu Xilu	Shipaiqiao	130	122	Line 3	1563	1	0				Chigang Pagoda	27.543	-27.4214	Line 3
Changgang	Line 2	Line 8	180	1	1				Shipaiqiao	Gangding	72	78	Line 3	822	1	0				Zhujiang New Town	27.543	0	Line 3
Changgang	Line 2	Line 8	180	2	2				Gangding	South China Normal University	75	79	Line 3	867	1	0				Tiyu Xilu	27.543	18.7928	Line 3
Changgang	Line 2	Line 8	180	2	1				South China Normal University	Wushan	98	106	Line 3	1576	0	0				Shipaiqiao	49.7611	18.7928	Line 3
Changgang	Line 8	Line 2	180	1	2				Wushan	Tianhe Coach Terminal	142	165	Line 3	2360	0	0				Gangding	68.2253	25.468	Line 3
Changgang	Line 8	Line 2	180	1	1				Tiyu Xilu	Linhexi	120	110	Sub-Line 3	1179	0	0				South China Normal University	68.2253	42.1701	Line 3
Changgang	Line 8	Line 2	180	2	2				Linhexi	Guangzhou East Railway Station	87	90	Sub-Line 3	1107	0	0				Wushan	68.2253	57.1202	Line 3
Changgang	Line 8	Line 2	180	2	1				Guangzhou East Railway Station	Yantang	82	90	Sub-Line 3	1020	0	0				Tianhe Coach Terminal	68.2253	74.1195	Line 3
Guangzhou Railway Station	Line 2	Line 5	300	1	2				Yantang	Meihuayuan	132	128	Sub-Line 3	1910	0	0				Tiyu Xilu	27.543	18.7928	Sub-Line 3
Guangzhou Railway Station	Line 2	Line 5	300	1	1				Meihuayuan	Jingxi Southern Hospital	103	93	Sub-Line 3	1329	0	0				Linhexi	27.543	36.3957	Sub-Line 3
Guangzhou Railway Station	Line 2	Line 5	300	2	2				Jingxi Southern Hospital	Tonghe	104	102	Sub-Line 3	1370	0	0				Guangzhou East Railway Station	27.543	53.049	Sub-Line 3
Guangzhou Railway Station	Line 2	Line 5	300	2	1				Tonghe	Yongtai	210	179	Sub-Line 3	3396	0	0				Yantang	27.543	74.1195	Sub-Line 3
Guangzhou Railway Station	Line 5	Line 2	300	1	2				Yongtai	Baiyun Dadaobei	76	78	Sub-Line 3	953	0	0				Meihuayuan	27.543	101.139	Sub-Line 3
Guangzhou Railway Station	Line 5	Line 2	300	1	1				Baiyun Dadaobei	Jiahe Wanggang	126	147	Sub-Line 3	2123	0	0				Jingxi Southern Hospital	17.0064	112.675	Sub-Line 3
Guangzhou Railway Station	Line 5	Line 2	300	2	2				Jiahe Wanggang	Longgui	300	306	Sub-Line 3	6288	0	0				Tonghe	6.664	124.512	Sub-Line 3
Guangzhou Railway Station	Line 5	Line 2	300	2	1				Longgui	Renhe	255	270	Sub-Line 3	5392	0	0				Yongtai	-2.5671	135.077	Sub-Line 3
Jiahe Wanggang	Line 2	Sub-Line 3	120	1	2				Renhe	Airport South	300	305	Sub-Line 3	5979	0	0				Baiyun Dadaobei	-11.9063	145.765	Sub-Line 3
Jiahe Wanggang	Line 2	Sub-Line 3	120	1	1				Jinzhou	Jiaomen	140	182	Line 4	1960	0	0				Jiahe Wanggang	-22.479	157.865	Sub-Line 3
Jiahe Wanggang	Line 2	Sub-Line 3	120	2	2				Jiaomen	Huangge	172	183	Line 4	3018	0	0				Longgui	-22.479	173.316	Sub-Line 3
Jiahe Wanggang	Line 2	Sub-Line 3	120	2	1				Huangge	Huangge Auto Town	105	106	Line 4	1545	0	0				Renhe	-22.479	184.284	Sub-Line 3
Jiahe Wanggang	Sub-Line 3	Line 2	120	1	2				Huangge Auto Town	Dongchong	325	332	Line 4	6435	0	0				Airport South	-22.479	207.468	Sub-Line 3
Jiahe Wanggang	Sub-Line 3	Line 2	120	1	1				Dongchong	Dichong	213	215	Line 4	3942	0	0				Jinzhou	131.126	-151.019	Line 4
Jiahe Wanggang	Sub-Line 3	Line 2	120	2	2				Dichong	Haibang	146	145	Line 4	2452	0	0				Jiaomen	120.896	-151.019	Line 4
Jiahe Wanggang	Sub-Line 3	Line 2	120	2	1				Haibang	Shaqi	139	143	Line 4	2252	0	0				Huangge	109.917	-151.019	Line 4
Kecun	Line 3	Line 8	300	1	2				Shaqi	Xinzao	485	481	Line 4	9746	0	0				Huangge Auto Town	99.6869	-151.019	Line 4
Kecun	Line 3	Line 8	300	1	1				Xinzao	Higher Education Mega Center S.	143	138	Line 4	2130	0	0				Dongchong	90.1582	-140.3	Line 4
Kecun	Line 3	Line 8	300	2	2				Higher Education Mega Center S.	Higher Education Mega Center N.	137	130	Line 4	2301	0	0				Dichong	90.1582	-130.827	Line 4
Kecun	Line 3	Line 8	300	2	1				Higher Education Mega Center N.	Guanzhou	106	95	Line 4	1421	0	1				Haibang	90.1582	-120.606	Line 4
Kecun	Line 8	Line 3	300	1	2				Guanzhou	Wanshengwei	200	194	Line 4	3682	0	1				Shaqi	90.1582	-110.635	Line 4
Kecun	Line 8	Line 3	300	1	1				Wanshengwei	Chebeinan	146	140	Line 4	2161	0	1				Xinzao	90.1582	-90.9413	Line 4
Kecun	Line 8	Line 3	300	2	2				Chebeinan	Chebei	111	100	Line 4	1186	0	1				Higher Education Mega Center S.	90.1582	-80.7206	Line 4
Kecun	Line 8	Line 3	300	2	1				Chebei	Huangcun	149	138	Line 4	1830	0	1				Higher Education Mega Center N.	90.1582	-70.7492	Line 4
Zhujiang New Town	Line 3	Line 5	180	1	2				Jiaokou	Tanwei	124	146	Line 5	1638	0	1				Guanzhou	90.1582	-60.0299	Line 4
Zhujiang New Town	Line 3	Line 5	180	1	1				Tanwei	Zhongshanba	120	139	Line 5	1603	0	1				Wanshengwei	90.1582	-50.8543	Line 4
Zhujiang New Town	Line 3	Line 5	180	2	2				Zhongshanba	Xichang	99	109	Line 5	1391	0	0				Chebeinan	90.1582	0	Line 4
Zhujiang New Town	Line 3	Line 5	180	2	1				Xichang	Xicun	68	80	Line 5	718	0	1				Chebei	99.9366	13.8964	Line 4
Zhujiang New Town	Line 5	Line 3	180	1	2				Xicun	Guangzhou Railway Station	118	127	Line 5	1716	0	0				Huangcun	108.603	27.1522	Line 4
Zhujiang New Town	Line 5	Line 3	180	1	1				Guangzhou Railway Station	Xiaobei	142	147	Line 5	2208	0	0				Jiaokou	-174.812	20.6984	Line 5
Zhujiang New Town	Line 5	Line 3	180	2	2				Xiaobei	Taojin	88	91	Line 5	1065	0	0				Tanwei	-157.716	40.9536	Line 5
Zhujiang New Town	Line 5	Line 3	180	2	1				Taojin	Ouzhuang	88	93	Line 5	1055	0	0				Zhongshanba	-138.503	63.6761	Line 5
Wanshengwei	Line 4	Line 8	180	1	2				Ouzhuang	Zoo	86	92	Line 5	1076	0	0				Xichang	-118.161	63.6761	Line 5
Wanshengwei	Line 4	Line 8	180	1	1				Zoo	Yangji	110	120	Line 5	1152	0	0				Xicun	-99.4477	63.6761	Line 5
Wanshengwei	Line 4	Line 8	180	2	2				Yangji	Wuyangcun	98	101	Line 5	1113	0	0				Guangzhou Railway Station	-79.0752	63.6761	Line 5
Wanshengwei	Line 4	Line 8	180	2	1				Wuyangcun	Zhujiang New Town	71	76	Line 5	714	0	0				Xiaobei	-57.5284	63.6761	Line 5
Wanshengwei	Line 8	Line 4	180	1	2				Zhujiang New Town	Liede	99	99	Line 5	1159	1	0				Taojin	-42.0584	63.6761	Line 5
Wanshengwei	Line 8	Line 4	180	1	1				Liede	Tancun	102	104	Line 5	1374	0	0				Ouzhuang	-23.9891	63.6761	Line 5
Wanshengwei	Line 8	Line 4	180	2	2				Tancun	Yuancun	132	136	Line 5	1881	0	0				Zoo	0	63.6761	Line 5
Wanshengwei	Line 8	Line 4	180	2	1				Yuancun	Keyun Lu	104	114	Line 5	1466	0	0				Yangji	0	18.7928	Line 5
Chebeinan	Line 4	Line 5	180	1	2				Keyun Lu	Chebeinan	99	104	Line 5	1385	1	0				Wuyangcun	0	0	Line 5
Chebeinan	Line 4	Line 5	180	1	1				Chebeinan	Dongpu	104	110	Line 5	1360	1	0				Zhujiang New Town	27.543	0	Line 5
Chebeinan	Line 4	Line 5	180	2	2				Dongpu	Sanxi	109	111	Line 5	1596	0	1				Liede	42.0753	0	Line 5
Chebeinan	Line 4	Line 5	180	2	1				Sanxi	Yuzhu	131	120	Line 5	1758	0	1				Tancun	52.3055	0	Line 5
Chebeinan	Line 5	Line 4	180	1	2				Yuzhu	Dashadi	108	105	Line 5	1539	0	1				Yuancun	64.5318	0	Line 5
Chebeinan	Line 5	Line 4	180	1	1				Dashadi	Dashadong	100	100	Line 5	1377	0	1				Keyun Lu	76.0096	0	Line 5
Chebeinan	Line 5	Line 4	180	2	2				Dashadong	Wenchong	89	87	Line 5	1094	0	0				Chebeinan	90.1582	0	Line 5
Chebeinan	Line 5	Line 4	180	2	1				Fenghuang Xincun	Shayuan	115	70	Line 8	833	0	0				Dongpu	104.205	0	Line 5
Xilang	Line 1	Line Guangfo	300	1	2				Shayuan	Baogang Dadao	88	82	Line 8	1053	0	0				Sanxi	115.683	0	Line 5
Xilang	Line 1	Line Guangfo	300	1	1				Baogang Dadao	Changgang	76	72	Line 8	840	0	0				Yuzhu	126.911	0	Line 5
Xilang	Line 1	Line Guangfo	300	2	2				Changgang	Xiaogang	66	62	Line 8	668	0	0				Dashadi	137.89	0	Line 5
Xilang	Line 1	Line Guangfo	300	2	1				Xiaogang	Sun Yat-sen University	93	89	Line 8	1185	0	0				Dashadong	148.868	0	Line 5
Xilang	Line Guangfo	Line 1	300	1	2				Sun Yat-sen University	Lujiang	116	114	Line 8	1698	0	0				Wenchong	160.346	0	Line 5
Xilang	Line Guangfo	Line 1	300	1	1				Lujiang	Kecun	90	92	Line 8	1241	0	0				Fenghuang Xincun	-122.702	-41.2532	Line 8
Xilang	Line Guangfo	Line 1	300	2	2				Kecun	Chigang	101	107	Line 8	1489	0	0				Shayuan	-113.469	-51.1343	Line 8
Xilang	Line Guangfo	Line 1	300	2	1				Chigang	Modiesha	67	74	Line 8	767	0	0				Baogang Dadao	-98.5	-51.1343	Line 8
Tanwei	Line 5	Line 6	240	1	2				Modiesha	Xingangdong	106	115	Line 8	1567	0	0				Changgang	-79.0752	-51.1343	Line 8
Tanwei	Line 5	Line 6	240	1	1				Xingangdong	Pazhou	75	83	Line 8	994	0	0				Xiaogang	-52.0885	-51.1343	Line 8
Tanwei	Line 5	Line 6	240	2	2				Pazhou	Wanshengwei	115	119	Line 8	1828	0	0				Sun Yat-sen University	-25.1407	-51.1343	Line 8
Tanwei	Line 5	Line 6	240	2	1				Kuiqi Lu	Jihua Park	106	120	Line Guangfo	1512	0	0				Lujiang	0.809	-51.1343	Line 8
Tanwei	Line 6	Line 5	240	1	2				Jihua Park	Tongji Lu	96	106	Line Guangfo	1301	0	0				Kecun	27.543	-51.1343	Line 8
Tanwei	Line 6	Line 5	240	1	1				Tongji Lu	Zumiao	97	107	Line Guangfo	1152	0	0				Chigang	40.5044	-51.1343	Line 8
Tanwei	Line 6	Line 5	240	2	2				Zumiao	Pujun Beilu	95	100	Line Guangfo	1114	0	0				Modiesha	52.9802	-51.1343	Line 8
Tanwei	Line 6	Line 5	240	2	1				Pujun Beilu	Chaoan	88	90	Line Guangfo	1067	0	0				Xingangdong	64.957	-51.1343	Line 8
Huangsha	Line 1	Line 6	300	1	2				Chaoan	Guicheng	86	90	Line Guangfo	985	0	0				Pazhou	77.1833	-51.1343	Line 8
Huangsha	Line 1	Line 6	300	1	1				Guicheng	Nangui Lu	108	108	Line Guangfo	1359	0	0				Wanshengwei	90.1582	-51.1343	Line 8
Huangsha	Line 1	Line 6	300	2	2				Nangui Lu	Chonglei Gang	87	84	Line Guangfo	985	0	0				Kuiqi Lu	-211.876	-129.595	Line Guangfo
Huangsha	Line 1	Line 6	300	2	1				Chonglei Gang	Qiandeng Lake	103	102	Line Guangfo	1369	0	1				Jihua Park	-211.876	-118.346	Line Guangfo
Huangsha	Line 6	Line 1	300	1	2				Qiandeng Lake	Financial Hi-tech Zone	114	108	Line Guangfo	1426	0	1				Tongji Lu	-211.876	-106.131	Line Guangfo
Huangsha	Line 6	Line 1	300	1	1				Financial Hi-tech Zone	Longxi	217	214	Line Guangfo	3740	0	1				Zumiao	-211.876	-94.3113	Line Guangfo
Huangsha	Line 6	Line 1	300	2	2				Longxi	Jushu	148	138	Line Guangfo	2130	0	1				Pujun Beilu	-200.106	-94.3113	Line Guangfo
Huangsha	Line 6	Line 1	300	2	1				Jushu	Xilang	154	132	Line Guangfo	2030	0	0				Chaoan	-189.174	-94.3113	Line Guangfo
Haizhu Square	Line 2	Line 6	180	1	2				Xunfenggang	Hengsha	70	68	Line 6	806	0	0				Guicheng	-178.804	-94.3113	Line Guangfo
Haizhu Square	Line 2	Line 6	180	1	1				Hengsha	Shabei	72	71	Line 6	809	1	0				Nangui Lu	-168.994	-94.3113	Line Guangfo
Haizhu Square	Line 2	Line 6	180	2	2				Shabei	Hesha	148	154	Line 6	2161	0	0				Chonglei Gang	-168.994	-81.7099	Line Guangfo
Haizhu Square	Line 2	Line 6	180	2	1				Hesha	Tanwei	95	93	Line 6	1181	0	0				Qiandeng Lake	-168.994	-69.9486	Line Guangfo
Haizhu Square	Line 6	Line 2	180	1	2				Tanwei	Ruyifang	125	130	Line 6	1869	0	0				Financial Hi-tech Zone	-168.994	-60.653	Line Guangfo
Haizhu Square	Line 6	Line 2	180	1	1				Ruyifang	Huangsha	102	99	Line 6	1220	0	0				Longxi	-158.623	-60.653	Line Guangfo
Haizhu Square	Line 6	Line 2	180	2	2				Huangsha	Cultural Park	78	75	Line 6	906	0	0				Jushu	-147.972	-60.653	Line Guangfo
Haizhu Square	Line 6	Line 2	180	2	1				Cultural Park	Haizhu Square	156	162	Line 6	1849	0	0				Xilang	-137.715	-60.653	Line Guangfo
Dongshankou	Line 1	Line 6	240	1	2				Haizhu Square	Beijing Lu	62	61	Line 6	631	0	0				Xunfenggang	-188.1	84.3168	Line 6
Dongshankou	Line 1	Line 6	240	1	1				Beijing Lu	Tuanyida Square	80	81	Line 6	875	0	0				Hengsha	-177.386	73.5825	Line 6
Dongshankou	Line 1	Line 6	240	2	2				Tuanyida Square	Donghu	103	104	Line 6	1166	0	0				Shabei	-167.917	64.0963	Line 6
Dongshankou	Line 1	Line 6	240	2	1				Donghu	Dongshankou	106	107	Line 6	1370	0	0				Hesha	-157.716	53.8756	Line 6
Dongshankou	Line 6	Line 1	240	1	2				Dongshankou	Ouzhuang	98	95	Line 6	1313	0	0				Tanwei	-157.716	40.9536	Line 6
Dongshankou	Line 6	Line 1	240	1	1				Ouzhuang	Huanghuagang	79	79	Line 6	880	0	0				Ruyifang	-157.716	-5.6179	Line 6
Dongshankou	Line 6	Line 1	240	2	2				Huanghuagang	Shaheding	76	75	Line 6	946	0	0				Huangsha	-137.715	-5.6179	Line 6
Dongshankou	Line 6	Line 1	240	2	1				Shaheding	Tianpingjia	175	183	Line 6	2147	0	0				Cultural Park	-117.515	-5.6179	Line 6
Ouzhuang	Line 5	Line 6	180	1	2				Tianpingjia	Yantang	61	58	Line 6	607	0	0				Haizhu Square	-79.0752	-5.6179	Line 6
Ouzhuang	Line 5	Line 6	180	1	1				Yantang	Tianhe Coach Terminal	159	160	Line 6	2201	0	0				Beijing Lu	-59.3775	-5.6179	Line 6
Ouzhuang	Line 5	Line 6	180	2	2				Tianhe Coach Terminal	Changban	84	78	Line 6	955	0	0				Tuanyida Square	-41.9068	-5.6179	Line 6
Ouzhuang	Line 5	Line 6	180	2	1															Donghu	-23.9891	-5.6179	Line 6
Ouzhuang	Line 6	Line 5	180	1	2															Dongshankou	-23.9891	18.7928	Line 6
Ouzhuang	Line 6	Line 5	180	1	1															Ouzhuang	-23.9891	63.6761	Line 6
Ouzhuang	Line 6	Line 5	180	2	2															Huanghuagang	-23.9891	74.1195	Line 6
Ouzhuang	Line 6	Line 5	180	2	1															Shaheding	-11.4035	74.1195	Line 6
Yantang	Sub-Line 3	Line 6	180	1	2															Tianpingjia	12.3006	74.1195	Line 6
Yantang	Sub-Line 3	Line 6	180	1	1															Yantang	27.543	74.1195	Line 6
Yantang	Sub-Line 3	Line 6	180	2	2															Tianhe Coach Terminal	68.2253	74.1195	Line 6
Yantang	Sub-Line 3	Line 6	180	2	1															Changban	83.4129	74.1195	Line 6
Yantang	Line 6	Sub-Line 3	180	1	2
Yantang	Line 6	Sub-Line 3	180	1	1
Yantang	Line 6	Sub-Line 3	180	2	2
Yantang	Line 6	Sub-Line 3	180	2	1
Tianhe Coach Terminal	Line 3	Line 6	180	1	2
Tianhe Coach Terminal	Line 3	Line 6	180	1	1
Tianhe Coach Terminal	Line 3	Line 6	180	2	2
Tianhe Coach Terminal	Line 3	Line 6	180	2	1
Tianhe Coach Terminal	Line 6	Line 3	180	1	2
Tianhe Coach Terminal	Line 6	Line 3	180	1	1
Tianhe Coach Terminal	Line 6	Line 3	180	2	2
Tianhe Coach Terminal	Line 6	Line 3	180	2	1

## Sheet: RP data
Entry	Exit	Tansfer Station1	Tansfer Station2	Tansfer Station3	Tansfer Station4	Tansfer Station5
Jiangxia	Tiyu West Road	Jiahewanggang
Taojin	Jingxi South Hospital	Yangji	Tiyu West Road
Gangding	Jingxi South Hospital	Tiyu West Road
Ximen Kou	Tonghe	Tiyu West Road
Kengkou	Yantang	Tiyu West Road
Yongtai	Lujiang	Tiyu West Road	Kecun
Jingxi South Hospital	Higher Education Mega North	Tiyu West Road	Kecun	Wanshengwei
Gongyuanqian	Datang	Tiyu West Road
Tianhe Sports Center	Gangding	Tiyu West Road
Linhexi	Gangding	Tiyu West Road
Panyu Square	Yuexiu Park	Tiyu West Road	Gongyuanqian
Dashi	Guangzhou East Station	Tiyu West Road
Shipaiqiao	Tianhe Sports Center	Tiyu West Road
Kengkou	Jiahewanggang	Gongyuanqian
Zumiao	Yantang	Xilang	Tiyu West Road
Xiaogang	Airport South	Jiahewanggang
Gongyuanqian	Yantang	Guangzhou East Station
Changshou Lu	Tonghe	Guangzhou East Station
Yuancun	Zumiao	Yangji	Xilang
Tianhe Sports Center	Zumiao	Xilang
Nongjiangsuo	Wanshengwei	Yangji	Chebeinan
Shiji	Changgang	Wanshengwei
Yantang	Sun Yat-Sen University	Tiyu West Road	Kecun
Tiyu West Road	Chigang	Kecun
Chebeinan	Chigang	Wanshengwei
Jiangtai Road	Shayuan	Changgang
Xiaobei	Baogang Dadao	Guangzhou Railway Station	Changgang
Gongyuanqian	Shayuan	Changgang
Fangcun	Zhujiang New Town	Yangji
Tiyu West Road	Guangzhou Railway Station	Yangji
Fangcun	Guangzhou Railway Station	Gongyuanqian
Shiqiao	Jiaokou	Zhujiang New Town
Yantang	Wenchong	Tiyu West Road	Zhujiang New Town
Gangding	Jiaokou	Zhujiang New Town
Guangzhou East Station	Dashadong	Yangji
Changshou Lu	Taojin	Yangji
Longgui	Animal Park	Jiahewanggang	Guangzhou Railway Station
Gongyuanqian	Xiaobei	Guangzhou Railway Station
The 2nd Workers' Cultural Palace	Jiaokou	Guangzhou Railway Station
Changgang	Xicun	Guangzhou Railway Station
Qiandenghu	Jinzhou	Xilang	Tiyu West Road	Zhujiang New Town	Chebeinan
Xiaogang	Xinzao	Wanshengwei
Dashadi	Higher Education Mega South	Chebeinan
Sun Yat-Sen University	Tiyu West Road	Kecun
Jiangnanxi	Tiyu West Road	Gongyuanqian
Chigang	Panyu Square	Kecun
Lujiang	Datang	Kecun
Guangzhou Railway Station	Lijiao	Zhujiang New Town
Yuancun	Panyu Square	Zhujiang New Town
Xicun	Gangding	Yangji	Tiyu West Road
Hanxi Changlong	Haizhu Square	Kecun	Changgang
Wuyangcun	Jiangtai Road	Yangji	Gongyuanqian
Jingxi South Hospital	Gongyuanqian	Guangzhou East Station
Dongpu	Sanyuanli	Guangzhou Railway Station
Jiaokou	Feixiang Park	Guangzhou Railway Station
Huadiwan	Jiniantang	Gongyuanqian
Changshou Lu	Jiniantang	Gongyuanqian
Guangzhou South Railway Station	Meihuayuan	Gongyuanqian	Tiyu West Road
Shibi	Meihuayuan	Gongyuanqian	Tiyu West Road
Jiangtai Road	Meihuayuan	Gongyuanqian	Tiyu West Road
Guangzhou South Railway Station	Jingxi Nanfang Hospital	Gongyuanqian	Tiyu West Road
Nanzhou	Meihuayuan	Gongyuanqian	Tiyu West Road
Huijiang	Meihuayuan	Gongyuanqian	Guangzhou East Railway Station
Guangzhou South Railway Station	Meihuayuan	Gongyuanqian	Guangzhou East Railway Station
Guangzhou South Railway Station	Meihuayuan	Jiahewanggang
Jiangtai Road	Jingxi Nanfang Hospital	Jiahewanggang
Guangzhou South Railway Station	Meihuayuan	Haizhu Square	Yantang
Dashadi	Jiahewanggang	Zhujiang New Town	Tiyu West Road
Taojin	Jingxi South Hospital	Yangji	Tiyu West Road
Gangding	Linhexi	Tiyu West Road
Gongyuanqian	Linhexi	Tiyu West Road
Xilang	Meihuayuan	Tiyu West Road
Ximen Kou	Xigangdong	Tiyu West Road	Kecun
Guangzhou East Station	Higher Education Mega South	Tiyu West Road	Kecun	Wanshengwei
Renhe	Xiajiao	Tiyu West Road
Gongyuanqian	Shipaiqiao	Tiyu West Road
Yantang	South China Normal University	Tiyu West Road
South China Normal University	Jiniantang	Tiyu West Road	Gongyuanqian
Xiajiao	Guangzhou East Station	Tiyu West Road
Gangding	Nongjiangsuo	Tiyu West Road
Changshou Lu	Jiahewanggang	Gongyuanqian
Zumiao	Meihuayuan	Xilang	Guangzhou East Station
Changshou Lu	Airport South	Gongyuanqian	Jiahewanggang
Tianhe Sports Center	Yantang	Guangzhou East Station
Ouzhuang	Meihuayuan	Yangji	Guangzhou East Station
Tancun	Guicheng	Yangji	Xilang
Huangsha	Guicheng	Xilang
Qiandenghu	Wanshengwei	Xilang	Gongyuanqian	Changgang
Chebei	Changgang	Wanshengwei
Guangzhou East Station	Modiesha	Tiyu West Road	Kecun
Tonghe	Chigang	Tiyu West Road	Kecun
Higher Education Mega North	Chigang	Wanshengwei
Guangzhou Railway Station	Fenghuang Xincun	Changgang
Tiyu West Road	Baogang Dadao	Gongyuanqian	Changgang
Yangji	Shayuan	Gongyuanqian	Changgang
Haizhu Square	Zhujiang New Town	Gongyuanqian	Yangji
Tianhe Coach Terminal	Guangzhou Railway Station	Tiyu West Road	Yangji
Huangsha	Guangzhou Railway Station	Gongyuanqian
Lujiang	Xiaobei	Kecun	Zhujiang New Town
Baogang Dadao	Yuancun	Kecun	Zhujiang New Town
Modiesha	Dashadi	Wanshengwei	Chebeinan
Nongjiangsuo	Wuyangcun	Yangji
Huangsha	Taojin	Yangji
Yongtai	Xiaobei	Jiahewanggang	Guangzhou Railway Station
Feixiang Park	Xiaobei	Guangzhou Railway Station
Yuexiu Park	Jiaokou	Guangzhou Railway Station
Dongxiaonan	Jiaokou	Guangzhou Railway Station
Tianhe Coach Terminal	Xinzao	Zhujiang New Town	Chebeinan
Zhujiang New Town	Xinzao	Kecun	Wanshengwei
Sanyuanli	Shiji	Guangzhou Railway Station	Chebeinan
Baogang Dadao	Tiyu West Road	Kecun
Luoxi	Tiyu West Road	Gongyuanqian
Sun Yat-Sen University	Lijiao	Kecun
Sun Yat-Sen University	Panyu Square	Kecun
Xicun	Shipaiqiao	Zhujiang New Town
Tanwei	Hanxi Changlong	Zhujiang New Town
Ouzhuang	Wushan	Yangji	Tiyu West Road
Zhujiang New Town	Jiangnanxi	Kecun	Changgang
Taojin	The 2nd Workers' Cultural Palace	Yangji	Gongyuanqian
Liede	The 2nd Workers' Cultural Palace	Guangzhou Railway Station
Ouzhuang	Jiangtai Road	Guangzhou Railway Station
Xiajiao	Jiangxia	Zhujiang New Town	Guangzhou Railway Station
Ximen Kou	Yuexiu Park	Gongyuanqian
Kengkou	Luoxi	Gongyuanqian
Guangzhou South Railway Station	Meihuayuan	Gongyuanqian	Tiyu West Road
Shibi	Meihuayuan	Gongyuanqian	Tiyu West Road
Jiangtai Road	Meihuayuan	Gongyuanqian	Tiyu West Road
Guangzhou South Railway Station	Jingxi Nanfang Hospital	Gongyuanqian	Tiyu West Road
Nanzhou	Meihuayuan	Gongyuanqian	Tiyu West Road
Huijiang	Meihuayuan	Gongyuanqian	Guangzhou East Railway Station
Guangzhou South Railway Station	Meihuayuan	Gongyuanqian	Guangzhou East Railway Station
Guangzhou South Railway Station	Meihuayuan	Jiahewanggang
Jiangtai Road	Jingxi Nanfang Hospital	Jiahewanggang
Guangzhou South Railway Station	Meihuayuan	Haizhu Square	Yantang
Dongshankou	Jiahewanggang	Tiyu West Road
Shayuan	Linhexi	Kecun	Tiyu West Road
Zhujiang New Town	Meihuayuan	Tiyu West Road
Zhujiang New Town	Meihuayuan	Tiyu West Road
Gangding	Linhexi	Tiyu West Road
Ximen Kou	Modiesha	Tiyu West Road	Kecun
Tianhe Sports Center	Higher Education Mega North	Tiyu West Road	Kecun	Wanshengwei
Guangzhou East Station	Panyu Square	Tiyu West Road
Longgui	Tianhe Coach Terminal	Tiyu West Road
Nongjiangsuo	South China Normal University	Tiyu West Road
Guangzhou East Station	Sanyuanli	Tiyu West Road	Gongyuanqian
Dashi	Guangzhou East Station	Tiyu West Road
Wushan	Martyrs' Park	Tiyu West Road
Ximen Kou	Jiahewanggang	Gongyuanqian
Qiandenghu	Tonghe	Xilang	Tiyu West Road
Chenjiaci	Airport South	Gongyuanqian	Jiahewanggang
Dongshankou	Yantang	Guangzhou East Station
Chenjiaci	Jingxi South Hospital	Guangzhou East Station
Liede	Nangui Lu	Yangji	Xilang
Chenjiaci	Kuiqilu	Xilang
Ximen Kou	Wanshengwei	Gongyuanqian	Changgang
Higher Education Mega North	Changgang	Wanshengwei
Xiajiao	Modiesha	Kecun
Martyrs' Park	Pazhou	Yangji	Zhujiang New Town	Kecun
Haibang	Chigang	Wanshengwei
Nanpu	Baogang Dadao	Changgang
Sanyuanli	Baogang Dadao	Changgang
Tonghe	Fenghuang Xincun	Jiahewanggang	Changgang
Xilang	Zhujiang New Town	Yangji
Dongshankou	Guangzhou Railway Station	Yangji
Guangzhou East Station	Guangzhou Railway Station	Tiyu West Road	Gongyuanqian
Kecun	Taojin	Zhujiang New Town
Guangzhou East Station	Yuancun	Tiyu West Road	Zhujiang New Town
Kecun	Dashadi	Wanshengwei	Chebeinan
Gongyuanqian	Wuyangcun	Yangji
Nongjiangsuo	Wuyangcun	Yangji
Renhe	Ouzhuang	Jiahewanggang	Guangzhou Railway Station
Sun Yat-Sen University	Xiaobei	Changgang	Guangzhou Railway Station
Jiahewanggang	Xicun	Guangzhou Railway Station
South China Normal University	Xicun	Tiyu West Road	Gongyuanqian	Guangzhou Railway Station
Gangding	Chebei	Zhujiang New Town	Chebeinan
Lujiang	Higher Education Mega North	Wanshengwei
Yangji	Chebei	Chebeinan
Lujiang	Tiyu West Road	Kecun
Jiangtai Road	Tiyu West Road	Gongyuanqian
Higher Education Mega North	Shiqiao	Wanshengwei	Kecun
Higher Education Mega North	Datang	Wanshengwei	Kecun
Xiaobei	South China Normal University	Zhujiang New Town
Jiaokou	Shiqiao	Zhujiang New Town
Guangzhou East Station	Shiqiao	Yangji	Zhujiang New Town
Tianhe Coach Terminal	Dongxiaonan	Kecun	Changgang
Wenchong	Gongyuanqian	Yangji
Taojin	Gongyuanqian	Guangzhou Railway Station
Taojin	Huijiang	Guangzhou Railway Station
Xiajiao	Baiyun Culture Sqaure	Zhujiang New Town	Guangzhou Railway Station
Chenjiaci	Sanyuanli	Gongyuanqian
Chenjiaci	Dongxiaonan	Gongyuanqian
Guangzhou South Railway Station	Meihuayuan	Gongyuanqian	Tiyu West Road
Shibi	Meihuayuan	Gongyuanqian	Tiyu West Road
Jiangtai Road	Meihuayuan	Gongyuanqian	Tiyu West Road
Guangzhou South Railway Station	Jingxi Nanfang Hospital	Gongyuanqian	Tiyu West Road
Nanzhou	Meihuayuan	Gongyuanqian	Tiyu West Road
Huijiang	Meihuayuan	Gongyuanqian	Guangzhou East Railway Station
Guangzhou South Railway Station	Meihuayuan	Gongyuanqian	Guangzhou East Railway Station
Guangzhou South Railway Station	Meihuayuan	Jiahewanggang
Jiangtai Road	Jingxi Nanfang Hospital	Jiahewanggang
Guangzhou South Railway Station	Meihuayuan	Haizhu Square	Yantang
Chebei	Jiahewanggang	Chebeinan	Zhujiang New Town	Tiyu West Road
Tongji Lu	Jingxi South Hospital	Xilang	Tiyu West Road
Dongshankou	Linhexi	Tiyu West Road
Shipaiqiao	Tonghe	Tiyu West Road
Tianhe Coach Terminal	Airport South	Tiyu West Road
Dongshankou	Chigang	Tiyu West Road	Kecun
Guangzhou East Station	Higher Education Mega South	Tiyu West Road	Zhujiang New Town	Chebeinan
Tianhe Sports Center	Hanxi Changlong	Tiyu West Road
Chenjiaci	Gangding	Tiyu West Road
Yangji	Tianhe Coach Terminal	Tiyu West Road
Tianhe Coach Terminal	Jiangnanxi	Tiyu West Road	Gongyuanqian
Shipaiqiao	Guangzhou East Station	Tiyu West Road
Wushan	Changshou Lu	Tiyu West Road
Tianhe Sports Center	Jiahewanggang	Guangzhou East Station
Nangui Lu	Airport South	Xilang	Tiyu West Road
The 2nd Workers' Cultural Palace	Airport South	Jiahewanggang
Tianhe Sports Center	Yantang	Guangzhou East Station
Martyrs' Park	Yantang	Guangzhou East Station
Wenchong	Qiandenghu	Yangji	Xilang
Huadiwan	Zumiao	Xilang
Jiangnanxi	Wanshengwei	Changgang
Chebei	Changgang	Wanshengwei
Xiaobei	Chigang	Zhujiang New Town	Kecun
Gangding	Chigang	Kecun
Chebeinan	Lujiang	Wanshengwei
Tiyu West Road	Baogang Dadao	Gongyuanqian	Changgang
Luoxi	Shayuan	Changgang
Jiahewanggang	Fenghuang Xincun	Changgang
Xilang	Zhujiang New Town	Yangji
Tianhe Coach Terminal	Guangzhou Railway Station	Tiyu West Road	Yangji
Gangding	Guangzhou Railway Station	Tiyu West Road	Gongyuanqian
Wushan	Jiaokou	Zhujiang New Town
Shipaiqiao	Liede	Zhujiang New Town
Chigang	Dashadong	Wanshengwei	Chebeinan
Tiyu West Road	Yuancun	Yangji
Ximen Kou	Animal Park	Yangji
Yongtai	Tanwei	Jiahewanggang	Guangzhou Railway Station
Sanyuanli	Taojin	Guangzhou Railway Station
Haizhu Square	Tanwei	Guangzhou Railway Station
Sanyuanli	Jiaokou	Guangzhou Railway Station
Tiyu West Road	Chebei	Zhujiang New Town	Chebeinan
Xiaogang	Higher Education Mega North	Wanshengwei
Martyrs' Park	Chebei	Yangji	Chebeinan
Higher Education Mega North	Tiyu West Road	Wanshengwei	Kecun
Jiangtai Road	Tiyu West Road	Gongyuanqian
Shiji	Gangding	Wanshengwei	Kecun
Jiangtai Road	Datang	Changgang	Kecun
Huangge Qichecheng	Tianhe Coach Terminal	Chebeinan	Zhujiang New Town
Taojin	Hanxi Changlong	Zhujiang New Town
Xiaobei	Gangding	Yangji	Tiyu West Road
Dashi	Haizhu Square	Kecun	Changgang
Zhujiang New Town	Gongyuanqian	Yangji
Wenchong	Yuexiu Park	Guangzhou Railway Station
Dashadi	Baiyun Culture Sqaure	Guangzhou Railway Station
Higher Education Mega South	Sanyuanli	Chebeinan	Guangzhou Railway Station
Zumiao	Sanyuanli	Xilang	Gongyuanqian
Guangzhou East Station	Nanzhou	Gongyuanqian
Guangzhou South Railway Station	Meihuayuan	Gongyuanqian	Tiyu West Road
Shibi	Meihuayuan	Gongyuanqian	Tiyu West Road
Jiangtai Road	Meihuayuan	Gongyuanqian	Tiyu West Road
Guangzhou South Railway Station	Jingxi Nanfang Hospital	Gongyuanqian	Tiyu West Road
Nanzhou	Meihuayuan	Gongyuanqian	Tiyu West Road
Huijiang	Meihuayuan	Gongyuanqian	Guangzhou East Railway Station
Guangzhou South Railway Station	Meihuayuan	Gongyuanqian	Guangzhou East Railway Station
Guangzhou South Railway Station	Meihuayuan	Jiahewanggang
Jiangtai Road	Jingxi Nanfang Hospital	Jiahewanggang
Guangzhou South Railway Station	Meihuayuan	Haizhu Square	Yantang
Dongshankou	Jiahewanggang	Tiyu West Road
Fangcun	Linhexi	Tiyu West Road
Gongyuanqian	Meihuayuan	Tiyu West Road
Martyrs' Park	Longgui	Tiyu West Road
Panyu Square	Longgui	Tiyu West Road
Guangzhou East Station	Lujiang	Tiyu West Road	Kecun
Guangzhou East Station	Higher Education Mega North	Tiyu West Road	Kecun	Wanshengwei
Ximen Kou	Hanxi Changlong	Tiyu West Road
Longgui	South China Normal University	Tiyu West Road
Martyrs' Park	Wushan	Tiyu West Road
Tianhe Coach Terminal	Gongyuanqian	Tiyu West Road
Shipaiqiao	Guangzhou East Station	Tiyu West Road
Wushan	Kengkou	Tiyu West Road
Tianhe Coach Terminal	Jiahewanggang	Tiyu West Road	Guangzhou East Station
Kuiqilu	Yantang	Xilang	Guangzhou East Station
Chenjiaci	Airport South	Gongyuanqian	Jiahewanggang
Jiangnanxi	Tonghe	Gongyuanqian	Guangzhou East Station
Ximen Kou	Tonghe	Guangzhou East Station
Tancun	Jushu	Yangji	Xilang
Guangzhou Railway Station	Guicheng	Gongyuanqian	Xilang
Zhongshanba	Wanshengwei	Guangzhou Railway Station	Changgang
Higher Education Mega South	Changgang	Wanshengwei
South China Normal University	Baogang Dadao	Kecun
Hanxi Changlong	Sun Yat-Sen University	Kecun
Huangcun	Baogang Dadao	Wanshengwei
Yuexiu Park	Baogang Dadao	Changgang
Kengkou	Baogang Dadao	Gongyuanqian	Changgang
Jiangtai Road	Baogang Dadao	Changgang
Martyrs' Park	Zhujiang New Town	Yangji
Guangzhou East Station	Guangzhou Railway Station	Yangji
Wushan	Guangzhou Railway Station	Tiyu West Road	Gongyuanqian
Hanxi Changlong	Taojin	Zhujiang New Town
South China Normal University	Yuzhu	Zhujiang New Town
Sun Yat-Sen University	Dashadong	Wanshengwei	Chebeinan
Ximen Kou	Tancun	Yangji
Guangzhou East Station	Jiaokou	Yangji
Renhe	Zhongshanba	Jiahewanggang	Guangzhou Railway Station
Sanyuanli	Xiaobei	Guangzhou Railway Station
Jiangnanxi	Xicun	Guangzhou Railway Station
Tianhe Coach Terminal	Zhongshanba	Tiyu West Road	Yangji
Tianhe Coach Terminal	Chebei	Zhujiang New Town	Chebeinan
Yuexiu Park	Jinzhou	Changgang	Wanshengwei
Guangzhou Railway Station	Huangcun	Chebeinan
Pazhou	Tiyu West Road	Kecun
Dongxiaonan	Tiyu West Road	Gongyuanqian
Chigang	Gangding	Kecun
Huangcun	Hanxi Changlong	Wanshengwei	Kecun
Xichang	South China Normal University	Zhujiang New Town
Jiaokou	Hanxi Changlong	Zhujiang New Town
Xiaobei	Tianhe Coach Terminal	Yangji	Tiyu West Road
Tianhe Sports Center	Haizhu Square	Tiyu West Road	Kecun	Changgang
Wenchong	Gongyuanqian	Yangji
Ouzhuang	Luoxi	Guangzhou Railway Station
Zhujiang New Town	Sanyuanli	Guangzhou Railway Station
Ouzhuang	Sanyuanli	Guangzhou Railway Station
Fangcun	Yuexiu Park	Gongyuanqian
Longxi	Guangzhou East Station	Xilang
Guangzhou South Railway Station	Meihuayuan	Gongyuanqian	Tiyu West Road
Huijiang	Meihuayuan	Gongyuanqian	Tiyu West Road
Jiangtai Road	Meihuayuan	Gongyuanqian	Tiyu West Road
Guangzhou South Railway Station	Jingxi Nanfang Hospital	Gongyuanqian	Tiyu West Road
Nanzhou	Meihuayuan	Gongyuanqian	Tiyu West Road
Huijiang	Meihuayuan	Gongyuanqian	Guangzhou East Railway Station
Guangzhou South Railway Station	Meihuayuan	Gongyuanqian	Guangzhou East Railway Station
Guangzhou South Railway Station	Meihuayuan	Jiahewanggang
Jiangtai Road	Meihuayuan	Jiahewanggang
Guangzhou South Railway Station	Meihuayuan	Haizhu Square	Yantang
Xiajiao	Jiahewanggang	Tiyu West Road
Zhujiang New Town	Linhexi	Tiyu West Road
Tianhe Coach Terminal	Meihuayuan	Tiyu West Road
Zhujiang New Town	Tonghe	Tiyu West Road
Kengkou	Linhexi	Tiyu West Road
Yongtai	Shayuan	Tiyu West Road	Kecun
Guangzhou East Station	Higher Education Mega North	Tiyu West Road	Kecun	Wanshengwei
Linhexi	Dashi	Tiyu West Road
Renhe	Tianhe Coach Terminal	Tiyu West Road
Gongyuanqian	Wushan	Tiyu West Road
Gangding	Baiyun Park	Tiyu West Road	Jiahewanggang
Kuiqilu	Guangzhou East Station	Xilang	Tiyu West Road
Yongtai	Huadiwan	Tiyu West Road
Wanshengwei	Tonghe	Kecun	Tiyu West Road
Zumiao	Meihuayuan	Xilang	Tiyu West Road
Jiangnanxi	Airport South	Jiahewanggang
Xilang	Meihuayuan	Guangzhou East Station
Gongyuanqian	Jingxi South Hospital	Guangzhou East Station
Yuancun	Guicheng	Yangji	Xilang
Nongjiangsuo	Guicheng	Xilang
Zhongshanba	Wanshengwei	Guangzhou Railway Station	Changgang
Huangcun	Changgang	Wanshengwei
Tiyu West Road	Pazhou	Kecun
Dashi	Baogang Dadao	Kecun
Huangcun	Lujiang	Wanshengwei
Dongshankou	Baogang Dadao	Gongyuanqian	Changgang
Dongxiaonan	Fenghuang Xincun	Changgang
Huangbian	Shayuan	Changgang
Martyrs' Park	Zhujiang New Town	Yangji
Guangzhou East Station	Guangzhou Railway Station	Yangji
Martyrs' Park	Guangzhou Railway Station	Gongyuanqian
Tianhe Coach Terminal	Xiaobei	Zhujiang New Town
Guangzhou South Railway Station	Tancun	Changgang	Kecun	Zhujiang New Town
Sun Yat-Sen University	Keyunlu	Wanshengwei	Chebeinan
Gongyuanqian	Dashadi	Yangji
Gongyuanqian	Ouzhuang	Yangji
Yongtai	Jiaokou	Jiahewanggang	Guangzhou Railway Station
The 2nd Workers' Cultural Palace	Zhongshanba	Guangzhou Railway Station
Jiangnanxi	Xicun	Guangzhou Railway Station
Shiqiao	Jiaokou	Kecun	Changgang	Guangzhou Railway Station
Airport South	Higher Education Mega North	Tiyu West Road	Zhujiang New Town	Chebeinan
Xiaogang	Jinzhou	Wanshengwei
Changshou Lu	Huangcun	Yangji	Chebeinan
Lujiang	Tiyu West Road	Kecun
Guangzhou South Railway Station	Tiyu West Road	Gongyuanqian
Lujiang	Chigang Tower	Kecun
Sun Yat-Sen University	Shiqiao	Kecun
Wuyangcun	Lijiao	Zhujiang New Town
Guangzhou Railway Station	Xiajiao	Zhujiang New Town
Guangzhou Railway Station	South China Normal University	Yangji	Tiyu West Road
Datang	Sanyuanli	Kecun	Changgang
Animal Park	Gongyuanqian	Yangji
Xiaobei	Jiangtai Road	Guangzhou Railway Station
South China Normal University	Sanyuanli	Zhujiang New Town	Guangzhou Railway Station
Animal Park	Huangbian	Guangzhou Railway Station
Ximen Kou	Sanyuanli	Gongyuanqian
Nangui Lu	Guangzhou East Station	Xilang
Guangzhou South Railway Station	Meihuayuan	Gongyuanqian	Tiyu West Road
Huijiang	Meihuayuan	Gongyuanqian	Tiyu West Road
Jiangtai Road	Meihuayuan	Gongyuanqian	Tiyu West Road
Guangzhou South Railway Station	Jingxi Nanfang Hospital	Gongyuanqian	Tiyu West Road
Dongxiao South	Meihuayuan	Gongyuanqian	Tiyu West Road
Huijiang	Jingxi Nanfang Hospital	Gongyuanqian	Guangzhou East Railway Station
Guangzhou South Railway Station	Meihuayuan	Gongyuanqian	Guangzhou East Railway Station
Guangzhou South Railway Station	Meihuayuan	Jiahewanggang
Jiangtai Road	Meihuayuan	Jiahewanggang
Guangzhou South Railway Station	Meihuayuan	Haizhu Square	Yantang
Keyunlu	Jiahewanggang	Zhujiang New Town	Tiyu West Road
Ximen Kou	Linhexi	Tiyu West Road
Shipaiqiao	Airport South	Tiyu West Road
Nongjiangsuo	Yantang	Tiyu West Road
Yuexiu Park	Linhexi	Tiyu West Road	Gongyuanqian
Fangcun	Pazhou	Tiyu West Road	Kecun
Jiahewanggang	Huangcun	Tiyu West Road	Zhujiang New Town	Chebeinan
Tianhe Sports Center	Panyu Square	Tiyu West Road
Martyrs' Park	Wushan	Tiyu West Road
Airport South	Shipaiqiao	Tiyu West Road
Shipaiqiao	Feixiang Park	Tiyu West Road	Jiahewanggang
Shipaiqiao	Guangzhou East Station	Tiyu West Road
Gangding	Tianhe Sports Center	Tiyu West Road
Sun Yat-Sen University	Jingxi South Hospital	Kecun	Tiyu West Road
Longxi	Yantang	Xilang	Tiyu West Road
Ximen Kou	Airport South	Gongyuanqian	Jiahewanggang
Martyrs' Park	Yantang	Guangzhou East Station
Tiyu West Road	Tonghe	Guangzhou East Station
Tancun	Zumiao	Yangji	Xilang
Shipaiqiao	Qiandenghu	Tiyu West Road	Xilang
Guangzhou South Railway Station	Wanshengwei	Changgang
Jiaomen	Changgang	Wanshengwei
Hanxi Changlong	Lujiang	Kecun
Dashi	Xigangdong	Kecun
Dongpu	Baogang Dadao	Chebeinan	Wanshengwei
Guangzhou Railway Station	Baogang Dadao	Changgang
Sanyuanli	Baogang Dadao	Changgang
Jiniantang	Baogang Dadao	Changgang
The 2nd Workers' Cultural Palace	Zhujiang New Town	Gongyuanqian	Yangji
South China Normal University	Guangzhou Railway Station	Tiyu West Road	Yangji
Kengkou	Guangzhou Railway Station	Gongyuanqian
Panyu Square	Jiaokou	Zhujiang New Town
Kecun	Liede	Zhujiang New Town
Xiaogang	Wenchong	Wanshengwei	Chebeinan
Haizhu Square	Wuyangcun	Gongyuanqian	Yangji
Guangzhou East Station	Ouzhuang	Yangji
Renhe	Xichang	Jiahewanggang	Guangzhou Railway Station
Sanyuanli	Xicun	Guangzhou Railway Station
Longgui	Xichang	Jiahewanggang	Guangzhou Railway Station
Dongshankou	Dashadi	Yangji
Shiqiao	Huangcun	Zhujiang New Town	Chebeinan
Changgang	Chebei	Wanshengwei
Dashadi	Xinzao	Chebeinan
Baogang Dadao	Tiyu West Road	Kecun
Sanyuanli	Tiyu West Road	Gongyuanqian
Yuexiu Park	Hanxi Changlong	Changgang	Kecun
Pazhou	Wushan	Kecun
Wuyangcun	South China Normal University	Zhujiang New Town
Yuancun	Shiqiao	Zhujiang New Town
Animal Park	Shipaiqiao	Yangji	Tiyu West Road
Xiajiao	Gongyuanqian	Kecun	Changgang
Keyunlu	The 2nd Workers' Cultural Palace	Yangji	Gongyuanqian
Yuancun	Yuexiu Park	Guangzhou Railway Station
Wuyangcun	Yuexiu Park	Guangzhou Railway Station
Chebei	Sanyuanli	Chebeinan	Guangzhou Railway Station
Kengkou	Sanyuanli	Gongyuanqian
Chaoan	Guangzhou East Station	Xilang
Guangzhou South Railway Station	Meihuayuan	Gongyuanqian	Tiyu West Road
Huijiang	Meihuayuan	Gongyuanqian	Tiyu West Road
Jiangtai Road	Meihuayuan	Gongyuanqian	Tiyu West Road
Guangzhou South Railway Station	Jingxi Nanfang Hospital	Gongyuanqian	Tiyu West Road
Dongxiao South	Meihuayuan	Gongyuanqian	Tiyu West Road
Huijiang	Jingxi Nanfang Hospital	Gongyuanqian	Guangzhou East Railway Station
Guangzhou South Railway Station	Meihuayuan	Gongyuanqian	Guangzhou East Railway Station
Guangzhou South Railway Station	Meihuayuan	Jiahewanggang
Jiangtai Road	Meihuayuan	Jiahewanggang
Guangzhou South Railway Station	Meihuayuan	Haizhu Square	Yantang
Yangji	Jiahewanggang	Tiyu West Road
Pazhou	Meihuayuan	Kecun	Tiyu West Road
Gongyuanqian	Airport South	Tiyu West Road
Haizhu Square	Meihuayuan	Gongyuanqian	Tiyu West Road
Nongjiangsuo	Linhexi	Tiyu West Road
Tianhe Sports Center	Modiesha	Tiyu West Road	Kecun
Yongtai	Higher Education Mega North	Tiyu West Road	Kecun	Wanshengwei
Kengkou	Shiqiao	Tiyu West Road
Haizhu Square	Gangding	Gongyuanqian	Tiyu West Road
Gongyuanqian	Tianhe Coach Terminal	Tiyu West Road
Wushan	Jiangxia	Tiyu West Road	Jiahewanggang
Gangding	Guangzhou East Station	Tiyu West Road
Gangding	Tianhe Sports Center	Tiyu West Road
Xigangdong	Airport South	Kecun	Tiyu West Road
Longxi	Renhe	Xilang	Tiyu West Road
Feixiang Park	Renhe	Jiahewanggang
Gongyuanqian	Meihuayuan	Guangzhou East Station
Tianhe Sports Center	Tonghe	Guangzhou East Station
Tancun	Kuiqilu	Yangji	Xilang
Guangzhou South Railway Station	Zumiao	Gongyuanqian	Xilang
Guangzhou Railway Station	Wanshengwei	Changgang
Chebei	Changgang	Wanshengwei
Meihuayuan	Chigang	Tiyu West Road	Kecun
Xiajiao	Chigang	Kecun
Chebeinan	Fenghuang Xincun	Wanshengwei
Tiyu West Road	Fenghuang Xincun	Gongyuanqian	Changgang
The 2nd Workers' Cultural Palace	Fenghuang Xincun	Changgang
Jiangxia	Fenghuang Xincun	Changgang
Haizhu Square	Zhujiang New Town	Gongyuanqian	Yangji
Martyrs' Park	Guangzhou Railway Station	Yangji
Changshou Lu	Guangzhou Railway Station	Gongyuanqian
Dashi	Ouzhuang	Zhujiang New Town
Tiyu West Road	Dashadi	Zhujiang New Town
Lujiang	Taojin	Wanshengwei	Chebeinan
Ximen Kou	Dongpu	Yangji
Tiyu West Road	Zhongshanba	Yangji
Yongtai	Jiaokou	Jiahewanggang	Guangzhou Railway Station
Baiyun Culture Sqaure	Jiaokou	Guangzhou Railway Station
Baiyun Park	Zhongshanba	Guangzhou Railway Station
Yantang	Animal Park	Tiyu West Road	Yangji
Xiajiao	Chebei	Zhujiang New Town	Chebeinan
Xiaogang	Xinzao	Wanshengwei
Guangzhou Railway Station	Shiji	Chebeinan
Lujiang	Tiyu West Road	Kecun
Jiangnanxi	Tiyu West Road	Gongyuanqian
The 2nd Workers' Cultural Palace	Shiqiao	Changgang	Kecun
Shayuan	Wushan	Kecun
Animal Park	Shiqiao	Zhujiang New Town
Guangzhou Railway Station	Shiqiao	Zhujiang New Town
Tanwei	Gangding	Yangji	Tiyu West Road
Lujiang	Jiniantang	Kecun	Tiyu West Road	Gongyuanqian
Yuancun	Gongyuanqian	Yangji
Jiaokou	Gongyuanqian	Guangzhou Railway Station
Wenchong	Sanyuanli	Guangzhou Railway Station
Liede	Sanyuanli	Guangzhou Railway Station
Dongshankou	Jiniantang	Gongyuanqian
Guicheng	Guangzhou East Station	Xilang
Guangzhou South Railway Station	Meihuayuan	Gongyuanqian	Tiyu West Road
Huijiang	Meihuayuan	Gongyuanqian	Tiyu West Road
Jiangtai Road	Meihuayuan	Gongyuanqian	Tiyu West Road
Guangzhou South Railway Station	Jingxi Nanfang Hospital	Gongyuanqian	Tiyu West Road
Dongxiao South	Meihuayuan	Gongyuanqian	Tiyu West Road
Huijiang	Jingxi Nanfang Hospital	Gongyuanqian	Guangzhou East Railway Station
Guangzhou South Railway Station	Meihuayuan	Gongyuanqian	Guangzhou East Railway Station
Guangzhou South Railway Station	Meihuayuan	Jiahewanggang
Jiangtai Road	Meihuayuan	Jiahewanggang
Guangzhou South Railway Station	Meihuayuan	Haizhu Square	Yantang
Lujiang	Jiahewanggang	Kecun	Tiyu West Road
Changgang	Linhexi	Kecun	Tiyu West Road
Chebeinan	Airport South	Zhujiang New Town	Tiyu West Road
South China Normal University	Airport South	Tiyu West Road
Gangding	Linhexi	Tiyu West Road
Linhexi	Pazhou	Tiyu West Road	Kecun
Tonghe	Jinzhou	Tiyu West Road	Kecun	Wanshengwei
Chenjiaci	Panyu Square	Tiyu West Road
Changshou Lu	Tianhe Coach Terminal	Tiyu West Road
Gongyuanqian	Gangding	Tiyu West Road
Huangcun	Jiangxia	Chebeinan	Zhujiang New Town	Tiyu West Road	Jiahewanggang
Wushan	Guangzhou East Station	Tiyu West Road
South China Normal University	Nongjiangsuo	Tiyu West Road
Xiaogang	Meihuayuan	Kecun	Tiyu West Road
Guicheng	Jingxi South Hospital	Xilang	Tiyu West Road
Dongxiaonan	Airport South	Jiahewanggang
Zhujiang New Town	Meihuayuan	Tiyu West Road	Guangzhou East Station
Haizhu Square	Tonghe	Gongyuanqian	Guangzhou East Station
Dongpu	Nangui Lu	Yangji	Xilang
Jiahewanggang	Zumiao	Gongyuanqian	Xilang
Guangzhou Railway Station	Wanshengwei	Changgang
Chebei	Changgang	Wanshengwei
Tianhe Sports Center	Chigang	Tiyu West Road	Kecun
Xiajiao	Pazhou	Kecun
Huangcun	Lujiang	Wanshengwei
Guangzhou Railway Station	Shayuan	Changgang
Dongshankou	Baogang Dadao	Gongyuanqian	Changgang
Dongshankou	Baogang Dadao	Gongyuanqian	Changgang
Nongjiangsuo	Zhujiang New Town	Yangji
Guangzhou East Station	Guangzhou Railway Station	Yangji
Kengkou	Guangzhou Railway Station	Gongyuanqian
Hanxi Changlong	Wuyangcun	Zhujiang New Town
Tiyu West Road	Yuancun	Zhujiang New Town
Fenghuang Xincun	Keyunlu	Wanshengwei	Chebeinan
Ximen Kou	Dashadi	Yangji
Ximen Kou	Taojin	Yangji
Yongtai	Jiaokou	Jiahewanggang	Guangzhou Railway Station
Longgui	Taojin	Jiahewanggang	Guangzhou Railway Station
Gongyuanqian	Xicun	Guangzhou Railway Station
Gongyuanqian	Keyunlu	Yangji
Guangzhou Railway Station	Jinzhou	Zhujiang New Town	Kecun	Wanshengwei
Xiaogang	Higher Education Mega North	Wanshengwei
Martyrs' Park	Guanzhou	Yangji	Chebeinan
Changgang	Tiyu West Road	Kecun
Sanyuanli	Tiyu West Road	Gongyuanqian
Shayuan	Shipaiqiao	Kecun
Dongxiaonan	Tianhe Coach Terminal	Changgang	Kecun
Guangzhou Railway Station	Shiqiao	Zhujiang New Town
Guangzhou Railway Station	Hanxi Changlong	Zhujiang New Town
Jiaokou	Tianhe Coach Terminal	Yangji	Tiyu West Road
Chigang Tower	Haizhu Square	Kecun	Changgang
Yuancun	Gongyuanqian	Yangji
Taojin	Nanzhou	Guangzhou Railway Station
Tancun	Jiangxia	Guangzhou Railway Station
Yuancun	Sanyuanli	Guangzhou Railway Station
Changshou Lu	Yuexiu Park	Gongyuanqian
Nangui Lu	Guangzhou East Station	Xilang
Guangzhou South Railway Station	Meihuayuan	Gongyuanqian	Tiyu West Road
Huijiang	Meihuayuan	Gongyuanqian	Tiyu West Road
Dongxiao South	Meihuayuan	Gongyuanqian	Tiyu West Road
Guangzhou South Railway Station	Jingxi Nanfang Hospital	Gongyuanqian	Tiyu West Road
Dongxiao South	Meihuayuan	Gongyuanqian	Tiyu West Road
Huijiang	Jingxi Nanfang Hospital	Gongyuanqian	Guangzhou East Railway Station
Guangzhou South Railway Station	Meihuayuan	Gongyuanqian	Guangzhou East Railway Station
Guangzhou South Railway Station	Meihuayuan	Jiahewanggang
Jiangtai Road	Meihuayuan	Jiahewanggang
Guangzhou South Railway Station	Meihuayuan	Haizhu Square	Yantang
Yangji	Jiahewanggang	Tiyu West Road
Chebeinan	Yantang	Zhujiang New Town	Tiyu West Road
Martyrs' Park	Airport South	Tiyu West Road
South China Normal University	Renhe	Tiyu West Road
Gangding	Linhexi	Tiyu West Road
Yuexiu Park	Chigang	Gongyuanqian	Tiyu West Road	Kecun
Tongji Lu	Higher Education Mega North	Xilang	Tiyu West Road	Kecun	Wanshengwei
Yantang	Datang	Tiyu West Road
Guangzhou South Railway Station	South China Normal University	Gongyuanqian	Tiyu West Road
Changshou Lu	Wushan	Tiyu West Road
Panyu Square	Gongyuanqian	Tiyu West Road
Tianhe Coach Terminal	Guangzhou East Station	Tiyu West Road
Shipaiqiao	Fangcun	Tiyu West Road
Fenghuang Xincun	Jingxi South Hospital	Kecun	Tiyu West Road
Zumiao	Yongtai	Xilang	Tiyu West Road
Baiyun Park	Airport South	Jiahewanggang
Tianhe Coach Terminal	Longgui	Tiyu West Road	Guangzhou East Station
Changshou Lu	Yantang	Guangzhou East Station
Chebei	Kuiqilu	Chebeinan	Yangji	Xilang
Guangzhou Railway Station	Guicheng	Gongyuanqian	Xilang
Nongjiangsuo	Wanshengwei	Gongyuanqian	Changgang
Chebei	Changgang	Wanshengwei
Yongtai	Chigang	Tiyu West Road	Kecun
Ouzhuang	Sun Yat-Sen University	Zhujiang New Town	Kecun
Haibang	Chigang	Wanshengwei
Taojin	Shayuan	Guangzhou Railway Station	Changgang
Nongjiangsuo	Baogang Dadao	Gongyuanqian	Changgang
Jiahewanggang	Baogang Dadao	Changgang
Tonghe	Zhujiang New Town	Tiyu West Road	Yangji
Financial Hi-tech Zone	Guangzhou Railway Station	Xilang	Gongyuanqian
Zumiao	Guangzhou Railway Station	Xilang	Gongyuanqian
Wushan	Xiaobei	Zhujiang New Town
Hanxi Changlong	Dashadi	Zhujiang New Town
Guangzhou South Railway Station	Yuzhu	Changgang	Wanshengwei	Chebeinan
Ximen Kou	Dashadi	Yangji
Kengkou	Wuyangcun	Yangji
Renhe	Xicun	Jiahewanggang	Guangzhou Railway Station
Feixiang Park	Xiaobei	Guangzhou Railway Station
Feixiang Park	Jiaokou	Guangzhou Railway Station
Tiyu West Road	Animal Park	Yangji
Shipaiqiao	Higher Education Mega North	Zhujiang New Town	Chebeinan
Nongjiangsuo	Higher Education Mega South	Tiyu West Road	Kecun	Wanshengwei
Sanxi	Xinzao	Chebeinan
Pazhou	Tiyu West Road	Kecun
Guangzhou Railway Station	Tiyu West Road	Gongyuanqian
Haizhu Square	Shiqiao	Changgang	Kecun
Changgang	Panyu Square	Kecun
Guangzhou Railway Station	Hanxi Changlong	Zhujiang New Town
Dashadi	Tianhe Coach Terminal	Zhujiang New Town
Ouzhuang	Gangding	Yangji	Tiyu West Road
Dashi	Sanyuanli	Kecun	Changgang
Wuyangcun	Jiangnanxi	Yangji	Gongyuanqian
Taojin	Gongyuanqian	Guangzhou Railway Station
Keyunlu	Sanyuanli	Guangzhou Railway Station
Chebei	Sanyuanli	Chebeinan	Guangzhou Railway Station
Changshou Lu	Sanyuanli	Gongyuanqian
Chongleigang	Guangzhou East Station	Xilang
Guangzhou South Railway Station	Meihuayuan	Gongyuanqian	Tiyu West Road
Huijiang	Meihuayuan	Gongyuanqian	Tiyu West Road
Dongxiao South	Meihuayuan	Gongyuanqian	Tiyu West Road
Guangzhou South Railway Station	Jingxi Nanfang Hospital	Gongyuanqian	Tiyu West Road
Dongxiao South	Meihuayuan	Gongyuanqian	Tiyu West Road
Huijiang	Jingxi Nanfang Hospital	Gongyuanqian	Guangzhou East Railway Station
Guangzhou South Railway Station	Jingxi Nanfang Hospital	Gongyuanqian	Guangzhou East Railway Station
Guangzhou South Railway Station	Jingxi Nanfang Hospital	Jiahewanggang
Jiangtai Road	Meihuayuan	Jiahewanggang
Guangzhou South Railway Station	Meihuayuan	Haizhu Square	Yantang
Dashadi	Jiahewanggang	Yangji	Tiyu West Road
Chebeinan	Airport South	Yangji	Tiyu West Road
Changshou Lu	Airport South	Tiyu West Road
Tianhe Coach Terminal	Longgui	Tiyu West Road
Tianhe Coach Terminal	Jingxi South Hospital	Tiyu West Road
Guangzhou East Station	Chigang	Tiyu West Road	Kecun
Renhe	Higher Education Mega South	Tiyu West Road	Kecun	Wanshengwei
Guangzhou East Station	Dashi	Tiyu West Road
Longgui	Shipaiqiao	Tiyu West Road
Gongyuanqian	Tianhe Coach Terminal	Tiyu West Road
Lijiao	Gongyuanqian	Tiyu West Road
Shipaiqiao	Guangzhou East Station	Tiyu West Road
Shipaiqiao	Fangcun	Tiyu West Road
Xiaogang	Tonghe	Kecun	Tiyu West Road
Nangui Lu	Yantang	Xilang	Guangzhou East Station
Xiaogang	Airport South	Jiahewanggang
Tianhe Sports Center	Renhe	Guangzhou East Station
Xilang	Jingxi South Hospital	Guangzhou East Station
Liede	Kuiqilu	Yangji	Xilang
Gongyuanqian	Zumiao	Xilang
Guangzhou Railway Station	Wanshengwei	Changgang
Chebei	Changgang	Wanshengwei
Tiyu West Road	Pazhou	Kecun
Hanxi Changlong	Pazhou	Kecun
Jinzhou	Lujiang	Wanshengwei
Xiaobei	Baogang Dadao	Guangzhou Railway Station	Changgang
Jiangxia	Baogang Dadao	Changgang
Dongxiaonan	Shayuan	Changgang
Feixiang Park	Zhujiang New Town	Gongyuanqian	Yangji
Zumiao	Guangzhou Railway Station	Xilang	Gongyuanqian
Changshou Lu	Guangzhou Railway Station	Gongyuanqian
Tonghe	Xiaobei	Tiyu West Road	Zhujiang New Town
Kecun	Yuancun	Zhujiang New Town
Fenghuang Xincun	Dashadi	Wanshengwei	Chebeinan
Ximen Kou	Keyunlu	Yangji
Nangui Lu	Animal Park	Xilang	Yangji
Yongtai	Yuancun	Guangzhou East Station	Tiyu West Road	Zhujiang New Town
Huangbian	Xiaobei	Guangzhou Railway Station
Xiajiao	Jiaokou	Kecun	Changgang	Guangzhou Railway Station
Nongjiangsuo	Dashadi	Yangji
Yantang	Huangcun	Tiyu West Road	Zhujiang New Town	Chebeinan
Shayuan	Chebei	Wanshengwei
Guangzhou Railway Station	Jinzhou	Chebeinan
Wanshengwei	Tiyu West Road	Kecun
Sanyuanli	Tiyu West Road	Gongyuanqian
Sun Yat-Sen University	Shiqiao	Kecun
Pazhou	South China Normal University	Kecun
Guangzhou Railway Station	Shiqiao	Zhujiang New Town
Tancun	Xiajiao	Zhujiang New Town
Wuyangcun	Tianhe Coach Terminal	Yangji	Tiyu West Road
Dashi	Haizhu Square	Kecun	Changgang
Animal Park	Gongyuanqian	Yangji
Jiaokou	Dongxiaonan	Guangzhou Railway Station
Jiaokou	Gongyuanqian	Guangzhou Railway Station
Tianhe Coach Terminal	Sanyuanli	Zhujiang New Town	Guangzhou Railway Station
Dongshankou	Feixiang Park	Gongyuanqian
Chongleigang	Guangzhou East Station	Xilang
Guangzhou South Railway Station	Meihuayuan	Gongyuanqian	Tiyu West Road
Huijiang	Meihuayuan	Gongyuanqian	Tiyu West Road
Dongxiao South	Meihuayuan	Gongyuanqian	Tiyu West Road
Guangzhou South Railway Station	Jingxi Nanfang Hospital	Gongyuanqian	Tiyu West Road
Dongxiao South	Meihuayuan	Gongyuanqian	Tiyu West Road
Huijiang	Jingxi Nanfang Hospital	Gongyuanqian	Guangzhou East Railway Station
Guangzhou South Railway Station	Jingxi Nanfang Hospital	Gongyuanqian	Guangzhou East Railway Station
Guangzhou South Railway Station	Jingxi Nanfang Hospital	Jiahewanggang
Jiangtai Road	Meihuayuan	Jiahewanggang
Guangzhou South Railway Station	Meihuayuan	Haizhu Square	Yantang
Dashi	Jiahewanggang	Tiyu West Road
Shiqiao	Yantang	Tiyu West Road
Tianhe Coach Terminal	Airport South	Tiyu West Road
Panyu Square	Jingxi South Hospital	Tiyu West Road
Kengkou	Linhexi	Tiyu West Road
Yantang	Chigang	Tiyu West Road	Kecun
Jingxi South Hospital	Higher Education Mega South	Tiyu West Road	Zhujiang New Town	Chebeinan
Linhexi	Panyu Square	Tiyu West Road
Fangcun	Shipaiqiao	Tiyu West Road
Xilang	Dashi	Tiyu West Road
Shiqiao	Gongyuanqian	Tiyu West Road
Zhujiang New Town	Guangzhou East Station	Tiyu West Road
Kecun	Fangcun	Tiyu West Road
Jiaomen	Airport South	Wanshengwei	Kecun	Tiyu West Road
Zumiao	Yantang	Guangzhou East Station	Xilang
Sanyuanli	Airport South	Jiahewanggang
Gongyuanqian	Jingxi South Hospital	Guangzhou East Station
Tianhe Sports Center	Renhe	Guangzhou East Station
Dashadong	Zumiao	Yangji	Xilang
Jiahewanggang	Zumiao	Gongyuanqian	Xilang
Xiaobei	Kecun	Zhujiang New Town
Chebei	Changgang	Wanshengwei
Lijiao	Chigang	Kecun
Guangzhou East Station	Pazhou	Tiyu West Road	Kecun
Chebei	Pazhou	Wanshengwei
Haizhu Square	Baogang Dadao	Changgang
Jiangnanxi	Baogang Dadao	Changgang
Dongxiaonan	Shayuan	Changgang
Fangcun	Zhujiang New Town	Yangji
Jihuayuan	Guangzhou Railway Station	Xilang	Gongyuanqian
Changshou Lu	Guangzhou Railway Station	Gongyuanqian
Panyu Square	Xiaobei	Zhujiang New Town
Kecun	Dashadong	Zhujiang New Town
Sun Yat-Sen University	Dashadi	Wanshengwei	Chebeinan
Kuiqilu	Keyunlu	Xilang	Yangji
Guangzhou East Station	Liede	Yangji
Yantang	Xiaobei	Guangzhou East Station	Yangji
Airport South	Ouzhuang	Jiahewanggang	Guangzhou Railway Station
Changgang	Xicun	Guangzhou Railway Station
Martyrs' Park	Animal Park	Yangji
Wushan	Higher Education Mega South	Zhujiang New Town	Chebeinan
Lujiang	Huangcun	Wanshengwei
Xichang	Shiji	Chebeinan
Dongxiaonan	Tiyu West Road	Changgang	Kecun
Sanyuanli	Tiyu West Road	Gongyuanqian
Shayuan	Shipaiqiao	Kecun
Sun Yat-Sen University	Hanxi Changlong	Kecun
Jiaokou	Tianhe Coach Terminal	Zhujiang New Town
Dashadi	Panyu Square	Zhujiang New Town
Jiaokou	Wushan	Yangji	Tiyu West Road
Shiqiao	Guangzhou South Railway Station	Kecun	Changgang
Animal Park	Gongyuanqian	Yangji
Jiaokou	Nanpu	Guangzhou Railway Station
Tanwei	Sanyuanli	Guangzhou Railway Station
Tanwei	Sanyuanli	Guangzhou Railway Station
Tianhe Coach Terminal	Yuexiu Park	Tiyu West Road	Gongyuanqian
Pujun Beilu	Guangzhou East Station	Xilang
Guangzhou South Railway Station	Meihuayuan	Gongyuanqian	Tiyu West Road
Huijiang	Meihuayuan	Gongyuanqian	Tiyu West Road
Dongxiao South	Meihuayuan	Gongyuanqian	Tiyu West Road
Guangzhou South Railway Station	Jingxi Nanfang Hospital	Gongyuanqian	Tiyu West Road
Dongxiao South	Meihuayuan	Gongyuanqian	Tiyu West Road
Nanpu	Jingxi Nanfang Hospital	Gongyuanqian	Guangzhou East Railway Station
Guangzhou South Railway Station	Jingxi Nanfang Hospital	Gongyuanqian	Guangzhou East Railway Station
Guangzhou South Railway Station	Jingxi Nanfang Hospital	Jiahewanggang
Jiangtai Road	Meihuayuan	Jiahewanggang
Guangzhou South Railway Station	Meihuayuan	Haizhu Square	Yantang
Zhujiang New Town	Jiahewanggang	Tiyu West Road
Xicun	Linhexi	Zhujiang New Town	Tiyu West Road
Gangding	Baiyundadaobei	Tiyu West Road
Changshou Lu	Longgui	Tiyu West Road
Zhujiang New Town	Linhexi	Tiyu West Road
Airport South	Chigang	Tiyu West Road	Kecun
Yongtai	Jinzhou	Tiyu West Road	Kecun	Wanshengwei
Jingxi South Hospital	Shiqiao	Tiyu West Road
Guangzhou East Station	Tianhe Coach Terminal	Tiyu West Road
Chenjiaci	Shiqiao	Tiyu West Road
Chigang Tower	Sanyuanli	Tiyu West Road	Gongyuanqian
South China Normal University	Guangzhou East Station	Tiyu West Road
Kecun	Changshou Lu	Tiyu West Road
Chigang	Renhe	Kecun	Tiyu West Road
Kuiqilu	Yantang	Guangzhou East Station	Xilang
Sanyuanli	Longgui	Jiahewanggang
Yangji	Yantang	Guangzhou East Station
Nongjiangsuo	Meihuayuan	Guangzhou East Station
Yuancun	Guicheng	Yangji	Xilang
Zhujiang New Town	Tongji Lu	Tiyu West Road	Xilang
Yangji	Kecun	Zhujiang New Town
Chebei	Changgang	Wanshengwei
Tianhe Sports Center	Pazhou	Tiyu West Road	Kecun
Gangding	Xiaogang	Kecun
Chebeinan	Lujiang	Wanshengwei
Gongyuanqian	Baogang Dadao	Changgang
Sanyuanli	Shayuan	Changgang
Xilang	Shayuan	Gongyuanqian	Changgang
Guangzhou East Station	Zhujiang New Town	Yangji
Kuiqilu	Guangzhou Railway Station	Xilang	Gongyuanqian
Nongjiangsuo	Guangzhou Railway Station	Gongyuanqian
Shipaiqiao	Xicun	Zhujiang New Town
Jiahewanggang	Wenchong	Tiyu West Road	Zhujiang New Town
Xiaogang	Yuzhu	Wanshengwei	Chebeinan
Chenjiaci	Wuyangcun	Yangji
Tonghe	Animal Park	Tiyu West Road	Yangji
Gongyuanqian	Xiaobei	Guangzhou Railway Station
Huangbian	Ouzhuang	Guangzhou Railway Station
Jiangxia	Jiaokou	Guangzhou Railway Station
Dongshankou	Xicun	Yangji
Renhe	Xinzao	Tiyu West Road	Zhujiang New Town	Chebeinan
Guangzhou East Station	Higher Education Mega North	Tiyu West Road	Kecun	Wanshengwei
Keyunlu	Higher Education Mega South	Chebeinan
Lujiang	Tiyu West Road	Kecun
Xiaogang	Tiyu West Road	Gongyuanqian
Pazhou	Gangding	Kecun
Lujiang	Shiqiao	Kecun
Zhongshanba	Dashi	Zhujiang New Town
Dashadi	Chigang Tower	Zhujiang New Town
Guangzhou Railway Station	Shipaiqiao	Yangji	Tiyu West Road
Panyu Square	Baiyun Culture Sqaure	Kecun	Changgang
Yuancun	Gongyuanqian	Yangji
Chebeinan	Guangzhou South Railway Station	Guangzhou Railway Station
Xiaobei	Luoxi	Guangzhou Railway Station
Huangcun	Huangbian	Chebeinan	Guangzhou Railway Station
Zumiao	Jiniantang	Xilang	Gongyuanqian
Kuiqilu	Guangzhou East Station	Xilang
Guangzhou South Railway Station	Meihuayuan	Gongyuanqian	Tiyu West Road
Huijiang	Meihuayuan	Gongyuanqian	Tiyu West Road
Dongxiao South	Meihuayuan	Gongyuanqian	Tiyu West Road
Guangzhou South Railway Station	Jingxi Nanfang Hospital	Gongyuanqian	Tiyu West Road
Dongxiao South	Meihuayuan	Gongyuanqian	Tiyu West Road
Nanpu	Jingxi Nanfang Hospital	Gongyuanqian	Guangzhou East Railway Station
Guangzhou South Railway Station	Jingxi Nanfang Hospital	Gongyuanqian	Guangzhou East Railway Station
Guangzhou South Railway Station	Jingxi Nanfang Hospital	Jiahewanggang
Dongxiao South	Meihuayuan	Jiahewanggang
Guangzhou South Railway Station	Meihuayuan	Haizhu Square	Yantang
Yangji	Jiahewanggang	Tiyu West Road
Shayuan	Linhexi	Kecun	Tiyu West Road
Shipaiqiao	Linhexi	Tiyu West Road
Shipaiqiao	Airport South	Tiyu West Road
Zhujiang New Town	Linhexi	Tiyu West Road
Tonghe	Lujiang	Tiyu West Road	Kecun
Jingxi South Hospital	Higher Education Mega South	Tiyu West Road	Kecun	Wanshengwei
Martyrs' Park	Panyu Square	Tiyu West Road
Haizhu Square	Gangding	Gongyuanqian	Tiyu West Road
Jingxi South Hospital	Chigang Tower	Tiyu West Road
Meihuayuan	Jiangnanxi	Tiyu West Road	Gongyuanqian
Gangding	Guangzhou East Station	Tiyu West Road
Gangding	Tianhe Sports Center	Tiyu West Road
Changgang	Meihuayuan	Kecun	Tiyu West Road
Chaoan	Airport South	Xilang	Tiyu West Road
Kengkou	Longgui	Gongyuanqian	Jiahewanggang
Huangcun	Longgui	Chebeinan	Yangji	Guangzhou East Station
Tianhe Sports Center	Tonghe	Guangzhou East Station
Chebeinan	Qiandenghu	Yangji	Xilang
Tianhe Sports Center	Kuiqilu	Xilang
Wuyangcun	Kecun	Zhujiang New Town
Higher Education Mega South	Changgang	Wanshengwei
Meihuayuan	Lujiang	Tiyu West Road	Kecun
Yongtai	Sun Yat-Sen University	Tiyu West Road	Kecun
Higher Education Mega South	Chigang	Wanshengwei
Xiaobei	Baogang Dadao	Guangzhou Railway Station	Changgang
Sanyuanli	Baogang Dadao	Changgang
Guangzhou Railway Station	Shayuan	Changgang
Fangcun	Zhujiang New Town	Yangji
Nangui Lu	Guangzhou Railway Station	Xilang	Gongyuanqian
Longgui	Guangzhou Railway Station	Jiahewanggang
South China Normal University	Xiaobei	Zhujiang New Town
Kecun	Wenchong	Zhujiang New Town
Lujiang	Wenchong	Wanshengwei	Chebeinan
Martyrs' Park	Wuyangcun	Yangji
Ximen Kou	Wuyangcun	Yangji
Guangzhou South Railway Station	Wenchong	Guangzhou Railway Station
Sanyuanli	Animal Park	Guangzhou Railway Station
Ximen Kou	Xicun	Gongyuanqian	Guangzhou Railway Station
Dongshankou	Tancun	Yangji
Gangding	Jiaomen	Zhujiang New Town	Chebeinan
Pazhou	Higher Education Mega South	Wanshengwei
Guangzhou Railway Station	Haibang	Chebeinan
Xiaogang	Tiyu West Road	Kecun
Sanyuanli	Tiyu West Road	Gongyuanqian
Changgang	Shiqiao	Kecun
Jinzhou	Datang	Wanshengwei	Kecun
Xiaobei	South China Normal University	Zhujiang New Town
Xiaobei	Shiqiao	Zhujiang New Town
Xiaobei	Tianhe Coach Terminal	Yangji	Tiyu West Road
Wushan	Guangzhou South Railway Station	Kecun	Changgang
Wenchong	Gongyuanqian	Yangji
Taojin	Dongxiaonan	Guangzhou Railway Station
Wenchong	Jiangxia	Guangzhou Railway Station
Jiaokou	Huangbian	Guangzhou Railway Station
Guangzhou East Station	Yuexiu Park	Gongyuanqian
Huangbian	Guangzhou East Station	Jiahewanggang
Guangzhou South Railway Station	Meihuayuan	Gongyuanqian	Tiyu West Road
Huijiang	Meihuayuan	Gongyuanqian	Tiyu West Road
Dongxiao South	Jingxi Nanfang Hospital	Gongyuanqian	Tiyu West Road
Guangzhou South Railway Station	Jingxi Nanfang Hospital	Gongyuanqian	Tiyu West Road
Dongxiao South	Meihuayuan	Gongyuanqian	Tiyu West Road
Nanpu	Jingxi Nanfang Hospital	Gongyuanqian	Guangzhou East Railway Station
Guangzhou South Railway Station	Jingxi Nanfang Hospital	Gongyuanqian	Guangzhou East Railway Station
Guangzhou South Railway Station	Jingxi Nanfang Hospital	Jiahewanggang
Dongxiao South	Meihuayuan	Jiahewanggang
Guangzhou South Railway Station	Meihuayuan	Haizhu Square	Yantang
Gangding	Jiahewanggang	Tiyu West Road
Xiajiao	Linhexi	Tiyu West Road
Shipaiqiao	Linhexi	Tiyu West Road
Gangding	Yongtai	Tiyu West Road
Zhujiang New Town	Linhexi	Tiyu West Road
Nongjiangsuo	Chigang	Tiyu West Road	Kecun
Renhe	Huangge	Tiyu West Road	Kecun	Wanshengwei
Changshou Lu	Panyu Square	Tiyu West Road
Dongshankou	Tianhe Coach Terminal	Tiyu West Road
Renhe	Tianhe Coach Terminal	Tiyu West Road
Tianhe Coach Terminal	Gongyuanqian	Tiyu West Road
Shiqiao	Guangzhou East Station	Tiyu West Road
Wushan	Ximen Kou	Tiyu West Road
Baogang Dadao	Meihuayuan	Kecun	Tiyu West Road
Changgang	Renhe	Jiahewanggang
Jiaokou	Renhe	Guangzhou Railway Station	Jiahewanggang
Tianhe Sports Center	Renhe	Guangzhou East Station
Gongyuanqian	Yantang	Guangzhou East Station
Dongpu	Chongleigang	Yangji	Xilang
Tiyu West Road	Zumiao	Xilang
Xiaobei	Kecun	Zhujiang New Town
Chebeinan	Changgang	Wanshengwei
Tiyu West Road	Chigang	Kecun
Dashi	Xiaogang	Kecun
Yuancun	Lujiang	Chebeinan	Wanshengwei
Dongxiaonan	Baogang Dadao	Changgang
Sanyuanli	Baogang Dadao	Changgang
The 2nd Workers' Cultural Palace	Shayuan	Changgang
Gongyuanqian	Zhujiang New Town	Yangji
Chaoan	Guangzhou Railway Station	Xilang	Gongyuanqian
Longgui	Guangzhou Railway Station	Jiahewanggang
South China Normal University	Ouzhuang	Zhujiang New Town
Tiyu West Road	Keyunlu	Zhujiang New Town
Kecun	Dashadi	Wanshengwei	Chebeinan
Ximen Kou	Wuyangcun	Yangji
Xilang	Animal Park	Yangji
Sanyuanli	Tancun	Guangzhou Railway Station
Sanyuanli	Tancun	Guangzhou Railway Station
Jiniantang	Xicun	Guangzhou Railway Station
Martyrs' Park	Sanxi	Yangji
Tianhe Coach Terminal	Huangge Qichecheng	Zhujiang New Town	Chebeinan
Pazhou	Chebei	Wanshengwei
Guangzhou Railway Station	Higher Education Mega South	Chebeinan
Lujiang	Tiyu West Road	Kecun
Yuexiu Park	Tiyu West Road	Gongyuanqian
Changgang	Xiajiao	Kecun
Lujiang	Gangding	Kecun
Xicun	Dashi	Zhujiang New Town
Tancun	Shiqiao	Zhujiang New Town
Xicun	Tianhe Coach Terminal	Yangji	Tiyu West Road
Datang	Sanyuanli	Kecun	Changgang
Chebeinan	Gongyuanqian	Yangji
Jiaokou	Haizhu Square	Guangzhou Railway Station
Jiaokou	Dongxiaonan	Guangzhou Railway Station
Higher Education Mega North	Baiyun Culture Sqaure	Chebeinan	Guangzhou Railway Station
Ximen Kou	Sanyuanli	Gongyuanqian
Taojin	Kengkou	Yangji
Guangzhou South Railway Station	Meihuayuan	Gongyuanqian	Tiyu West Road
Huijiang	Meihuayuan	Gongyuanqian	Tiyu West Road
Dongxiao South	Jingxi Nanfang Hospital	Gongyuanqian	Tiyu West Road
Guangzhou South Railway Station	Jingxi Nanfang Hospital	Gongyuanqian	Tiyu West Road
Dongxiao South	Jingxi Nanfang Hospital	Gongyuanqian	Tiyu West Road
Nanpu	Jingxi Nanfang Hospital	Gongyuanqian	Guangzhou East Railway Station
Guangzhou South Railway Station	Jingxi Nanfang Hospital	Gongyuanqian	Guangzhou East Railway Station
Guangzhou South Railway Station	Jingxi Nanfang Hospital	Jiahewanggang
Dongxiao South	Meihuayuan	Jiahewanggang
Guangzhou South Railway Station	Meihuayuan	Haizhu Square	Yantang
Panyu Square	Jiahewanggang	Tiyu West Road
Nongjiangsuo	Yantang	Tiyu West Road
Zhujiang New Town	Linhexi	Tiyu West Road
Keyunlu	Airport South	Zhujiang New Town	Tiyu West Road
Yangji	Jingxi South Hospital	Tiyu West Road
Guangzhou East Station	Xiaogang	Tiyu West Road	Kecun
Yantang	Higher Education Mega North	Tiyu West Road	Kecun	Wanshengwei
Martyrs' Park	Shiqiao	Tiyu West Road
Guangzhou East Station	Gangding	Tiyu West Road
Renhe	Shipaiqiao	Tiyu West Road
Zhujiang New Town	Haizhu Square	Tiyu West Road	Gongyuanqian
Jiangtai Road	Guangzhou East Station	Changgang	Kecun	Tiyu West Road
Dashi	Nongjiangsuo	Tiyu West Road
Jiniantang	Jingxi South Hospital	Changgang	Kecun	Tiyu West Road
Feixiang Park	Renhe	Jiahewanggang
Guangzhou Railway Station	Renhe	Jiahewanggang
Fangcun	Yantang	Guangzhou East Station
Nongjiangsuo	Yantang	Guangzhou East Station
Zhujiang New Town	Longxi	Yangji	Xilang
Sun Yat-Sen University	Zumiao	Changgang	Gongyuanqian	Xilang
Jiaokou	Kecun	Zhujiang New Town
Higher Education Mega North	Changgang	Wanshengwei
Tonghe	Xiaogang	Tiyu West Road	Kecun
Dashi	Modiesha	Kecun
Higher Education Mega South	Lujiang	Wanshengwei
The 2nd Workers' Cultural Palace	Fenghuang Xincun	Changgang
The 2nd Workers' Cultural Palace	Baogang Dadao	Changgang
Gongyuanqian	Shayuan	Changgang
Nangui Lu	Zhujiang New Town	Xilang	Yangji
Qiandenghu	Guangzhou Railway Station	Xilang	Gongyuanqian
Yongtai	Guangzhou Railway Station	Jiahewanggang
Kecun	Wuyangcun	Zhujiang New Town
Sun Yat-Sen University	Yuancun	Kecun	Zhujiang New Town
Changgang	Dongpu	Wanshengwei	Chebeinan
Fangcun	Animal Park	Yangji
Luoxi	Animal Park	Gongyuanqian	Yangji
Sanyuanli	Wenchong	Guangzhou Railway Station
Nanpu	Ouzhuang	Guangzhou Railway Station
Sanyuanli	Jiaokou	Guangzhou Railway Station
Gongyuanqian	Sanxi	Yangji
Tonghe	Chebei	Tiyu West Road	Zhujiang New Town	Chebeinan
Gongyuanqian	Higher Education Mega South	Changgang	Wanshengwei
Xicun	Higher Education Mega North	Chebeinan
Chigang	Tiyu West Road	Kecun
Guangzhou Railway Station	Tiyu West Road	Gongyuanqian
Haizhu Square	Xiajiao	Changgang	Kecun
Sanyuanli	Shiqiao	Changgang	Kecun
Wuyangcun	South China Normal University	Zhujiang New Town
Dashadi	Shipaiqiao	Zhujiang New Town
Wuyangcun	Panyu Square	Yangji	Tiyu West Road
Shiqiao	Haizhu Square	Kecun	Changgang
Chebeinan	Gongyuanqian	Yangji
Zhujiang New Town	Yuexiu Park	Guangzhou Railway Station
Xicun	Jiniantang	Guangzhou Railway Station
Jiaokou	Xiaogang	Guangzhou Railway Station
Kengkou	Feixiang Park	Gongyuanqian
Ouzhuang	Ximen Kou	Yangji
Guangzhou South Railway Station	Meihuayuan	Gongyuanqian	Tiyu West Road
Huijiang	Meihuayuan	Gongyuanqian	Tiyu West Road
Dongxiao South	Jingxi Nanfang Hospital	Gongyuanqian	Tiyu West Road
Guangzhou South Railway Station	Jingxi Nanfang Hospital	Gongyuanqian	Tiyu West Road
Dongxiao South	Jingxi Nanfang Hospital	Gongyuanqian	Tiyu West Road
Nanpu	Jingxi Nanfang Hospital	Gongyuanqian	Guangzhou East Railway Station
Guangzhou South Railway Station	Jingxi Nanfang Hospital	Gongyuanqian	Guangzhou East Railway Station
Guangzhou South Railway Station	Jingxi Nanfang Hospital	Jiahewanggang
Dongxiao South	Meihuayuan	Jiahewanggang
Guangzhou South Railway Station	Meihuayuan	Haizhu Square	Yantang
Yangji	Jiahewanggang	Tiyu West Road
Nongjiangsuo	Yantang	Tiyu West Road
Jiangnanxi	Linhexi	Gongyuanqian	Tiyu West Road
Dongshankou	Tonghe	Tiyu West Road
Gongyuanqian	Yantang	Tiyu West Road
Guangzhou East Station	Lujiang	Tiyu West Road	Kecun
Jiahewanggang	Shiji	Tiyu West Road	Kecun	Wanshengwei
Renhe	Panyu Square	Tiyu West Road
Nongjiangsuo	Wushan	Tiyu West Road
Jiahewanggang	Dashi	Tiyu West Road
Shiqiao	Yuexiu Park	Tiyu West Road	Gongyuanqian
Panyu Square	Guangzhou East Station	Tiyu West Road
Gangding	Chenjiaci	Tiyu West Road
Xigangdong	Jingxi South Hospital	Kecun	Tiyu West Road
Xiaobei	Renhe	Guangzhou Railway Station	Jiahewanggang
Jiaokou	Renhe	Guangzhou Railway Station	Jiahewanggang
Martyrs' Park	Yantang	Guangzhou East Station
Tianhe Sports Center	Meihuayuan	Guangzhou East Station
Feixiang Park	Guicheng	Guangzhou Railway Station	Yangji	Xilang
Hanxi Changlong	Tongji Lu	Tiyu West Road	Xilang
Xicun	Kecun	Zhujiang New Town
Huangcun	Changgang	Wanshengwei
Chigang Tower	Shayuan	Kecun
Guangzhou East Station	Xigangdong	Tiyu West Road	Kecun
Dashadi	Xiaogang	Chebeinan	Wanshengwei
Gongyuanqian	Xiaogang	Changgang
The 2nd Workers' Cultural Palace	Fenghuang Xincun	Changgang
Baiyun Culture Sqaure	Baogang Dadao	Changgang
Martyrs' Park	Zhujiang New Town	Yangji
Nangui Lu	Guangzhou Railway Station	Xilang	Gongyuanqian
Longgui	Guangzhou Railway Station	Jiahewanggang
Kecun	Ouzhuang	Zhujiang New Town
Changgang	Wenchong	Kecun	Zhujiang New Town
Pazhou	Keyunlu	Wanshengwei	Chebeinan
Changshou Lu	Zhongshanba	Yangji
Tonghe	Animal Park	Tiyu West Road	Yangji
Nanpu	Yuancun	Guangzhou Railway Station
Jiangxia	Ouzhuang	Guangzhou Railway Station
Nongjiangsuo	Jiaokou	Gongyuanqian	Guangzhou Railway Station
Gongyuanqian	Sanxi	Yangji
Lijiao	Chebei	Zhujiang New Town	Chebeinan
Sun Yat-Sen University	Shiji	Wanshengwei
Sanxi	Higher Education Mega North	Chebeinan
Shayuan	Tiyu West Road	Kecun
Sanyuanli	Tiyu West Road	Gongyuanqian
Changgang	Shiqiao	Kecun
Sun Yat-Sen University	Dashi	Kecun
Yuancun	Tianhe Coach Terminal	Zhujiang New Town
Higher Education Mega North	Tianhe Coach Terminal	Chebeinan	Zhujiang New Town
Xicun	Shipaiqiao	Yangji	Tiyu West Road
Shipaiqiao	Jiangnanxi	Kecun	Changgang
Wuyangcun	Jiangnanxi	Yangji	Gongyuanqian
Zhujiang New Town	Gongyuanqian	Guangzhou Railway Station
Zhujiang New Town	Dongxiaonan	Guangzhou Railway Station
Jiaokou	Sanyuanli	Guangzhou Railway Station
Xilang	Sanyuanli	Gongyuanqian
Zhujiang New Town	Ximen Kou	Yangji
Guangzhou South Railway Station	Meihuayuan	Gongyuanqian	Tiyu West Road
Huijiang	Meihuayuan	Gongyuanqian	Tiyu West Road
Dongxiao South	Jingxi Nanfang Hospital	Gongyuanqian	Tiyu West Road
Guangzhou South Railway Station	Jingxi Nanfang Hospital	Gongyuanqian	Tiyu West Road
Dongxiao South	Jingxi Nanfang Hospital	Gongyuanqian	Tiyu West Road
Nanpu	Jingxi Nanfang Hospital	Gongyuanqian	Guangzhou East Railway Station
Guangzhou South Railway Station	Jingxi Nanfang Hospital	Gongyuanqian	Guangzhou East Railway Station
Guangzhou South Railway Station	Jingxi Nanfang Hospital	Jiahewanggang
Dongxiao South	Meihuayuan	Jiahewanggang
Guangzhou South Railway Station	Meihuayuan	Haizhu Square	Yantang
Tianhe Sports Center	Jiahewanggang	Tiyu West Road
Jiangnanxi	Linhexi	Gongyuanqian	Tiyu West Road
Martyrs' Park	Yantang	Tiyu West Road
South China Normal University	Longgui	Tiyu West Road
Gongyuanqian	Yantang	Tiyu West Road
Tonghe	Baogang Dadao	Tiyu West Road	Kecun
Jiahewanggang	Higher Education Mega North	Tiyu West Road	Kecun	Wanshengwei
Yangji	Shiqiao	Tiyu West Road
Dongshankou	Tianhe Coach Terminal	Tiyu West Road
Meihuayuan	Panyu Square	Tiyu West Road
Tianhe Coach Terminal	Gongyuanqian	Tiyu West Road
Gangding	Guangzhou East Station	Tiyu West Road
Gangding	Martyrs' Park	Tiyu West Road
Pazhou	Meihuayuan	Kecun	Tiyu West Road
The 2nd Workers' Cultural Palace	Longgui	Jiahewanggang
Xilang	Renhe	Gongyuanqian	Jiahewanggang
Jiangxia	Yantang	Gongyuanqian	Guangzhou East Station
Tianhe Sports Center	Yantang	Guangzhou East Station
Huangcun	Tongji Lu	Chebeinan	Yangji	Xilang
Guangzhou East Station	Chaoan	Xilang
Xichang	Kecun	Zhujiang New Town
Huangcun	Changgang	Wanshengwei
Guangzhou East Station	Xiaogang	Tiyu West Road	Kecun
Yuancun	Lujiang	Zhujiang New Town	Kecun
Jinzhou	Shayuan	Wanshengwei
Taojin	Baogang Dadao	Guangzhou Railway Station	Changgang
Jiangnanxi	Fenghuang Xincun	Changgang
Renhe	Baogang Dadao	Jiahewanggang	Changgang
Guicheng	Zhujiang New Town	Yangji	Xilang
Guicheng	Guangzhou Railway Station	Xilang	Yangji
Renhe	Guangzhou Railway Station	Jiahewanggang
Kecun	Jiaokou	Zhujiang New Town
Changgang	Wenchong	Kecun	Zhujiang New Town
Changgang	Keyunlu	Wanshengwei	Chebeinan
Tianhe Sports Center	Xicun	Yangji
Martyrs' Park	Animal Park	Yangji
Jiangxia	Wuyangcun	Guangzhou Railway Station
Gongyuanqian	Xiaobei	Guangzhou Railway Station
Sanyuanli	Xicun	Guangzhou Railway Station
Dongshankou	Xicun	Yangji
Yongtai	Chebei	Tiyu West Road	Zhujiang New Town	Chebeinan
Kecun	Chebei	Wanshengwei
Zhongshanba	Higher Education Mega North	Chebeinan
Dashadong	Tiyu West Road	Zhujiang New Town
Jiniantang	Tiyu West Road	Gongyuanqian
Chebei	Dashi	Wanshengwei	Kecun
Sanyuanli	Gangding	Changgang	Kecun
Guangzhou Railway Station	Hanxi Changlong	Zhujiang New Town
Tanwei	Tianhe Coach Terminal	Zhujiang New Town
Sanyuanli	Wushan	Guangzhou Railway Station	Yangji	Tiyu West Road
Panyu Square	Sanyuanli	Kecun	Changgang
Chebeinan	Gongyuanqian	Yangji
Animal Park	The 2nd Workers' Cultural Palace	Guangzhou Railway Station
Jiaokou	Huangbian	Guangzhou Railway Station
Zhongshanba	Sanyuanli	Guangzhou Railway Station
Kengkou	Baiyun Park	Gongyuanqian
Higher Education Mega North	Tianhe Sports Center	Chebeinan	Yangji
Guangzhou South Railway Station	Meihuayuan	Gongyuanqian	Tiyu West Road
Huijiang	Meihuayuan	Gongyuanqian	Tiyu West Road
Dongxiao South	Jingxi Nanfang Hospital	Gongyuanqian	Tiyu West Road
Guangzhou South Railway Station	Jingxi Nanfang Hospital	Gongyuanqian	Tiyu West Road
Dongxiao South	Jingxi Nanfang Hospital	Gongyuanqian	Tiyu West Road
Nanpu	Jingxi Nanfang Hospital	Gongyuanqian	Guangzhou East Railway Station
Guangzhou South Railway Station	Jingxi Nanfang Hospital	Gongyuanqian	Guangzhou East Railway Station
Guangzhou South Railway Station	Jingxi Nanfang Hospital	Jiahewanggang
Dongxiao South	Jingxi Nanfang Hospital	Jiahewanggang
Guangzhou South Railway Station	Meihuayuan	Haizhu Square	Yantang
Gangding	Jiahewanggang	Tiyu West Road
Xiaogang	Tonghe	Kecun	Tiyu West Road
Gangding	Linhexi	Tiyu West Road
Gangding	Linhexi	Tiyu West Road
Gangding	Jingxi South Hospital	Tiyu West Road
Renhe	Lujiang	Tiyu West Road	Kecun
Tonghe	Shiji	Tiyu West Road	Kecun	Wanshengwei
Gongyuanqian	Shiqiao	Tiyu West Road
Dongshankou	South China Normal University	Tiyu West Road
Jiangxia	Gangding	Jiahewanggang	Tiyu West Road
South China Normal University	Yuexiu Park	Tiyu West Road	Gongyuanqian
Shipaiqiao	Guangzhou East Station	Tiyu West Road
Shipaiqiao	Nongjiangsuo	Tiyu West Road
Fenghuang Xincun	Yongtai	Kecun	Tiyu West Road
Nongjiangsuo	Renhe	Gongyuanqian	Jiahewanggang
Jiangtai Road	Renhe	Jiahewanggang
Xilang	Airport South	Guangzhou East Station
Guicheng	Baiyundadaobei	Xilang	Guangzhou East Station
Liede	Zumiao	Yangji	Xilang
Tancun	Guicheng	Yangji	Xilang
Xicun	Kecun	Zhujiang New Town
Chebei	Changgang	Wanshengwei
Shipaiqiao	Xiaogang	Kecun
Tiyu West Road	Pazhou	Kecun
Higher Education Mega North	Sun Yat-Sen University	Wanshengwei
Dongxiaonan	Fenghuang Xincun	Changgang
Dongxiaonan	Shayuan	Changgang
The 2nd Workers' Cultural Palace	Shayuan	Changgang
Gongyuanqian	Zhujiang New Town	Yangji
Tonghe	Guangzhou Railway Station	Jiahewanggang
Tonghe	Guangzhou Railway Station	Jiahewanggang
Panyu Square	Taojin	Zhujiang New Town
Kecun	Keyunlu	Zhujiang New Town
Luoxi	Yuancun	Changgang	Wanshengwei	Chebeinan
Chenjiaci	Jiaokou	Yangji
Nongjiangsuo	Animal Park	Yangji
Longgui	Taojin	Jiahewanggang	Guangzhou Railway Station
Changshou Lu	Xiaobei	Gongyuanqian	Guangzhou Railway Station
Jiangnanxi	Xicun	Guangzhou Railway Station
Martyrs' Park	Dashadi	Yangji
Jingxi South Hospital	Jinzhou	Tiyu West Road	Zhujiang New Town	Chebeinan
Lujiang	Higher Education Mega North	Wanshengwei
Guangzhou Railway Station	Xinzao	Chebeinan
Tancun	Tiyu West Road	Zhujiang New Town
Sanyuanli	Tiyu West Road	Gongyuanqian
Xinzao	Dashi	Wanshengwei	Kecun
Shayuan	Xiajiao	Kecun
Xicun	Chigang Tower	Zhujiang New Town
Dashadong	Tianhe Coach Terminal	Zhujiang New Town
Guicheng	South China Normal University	Xilang	Tiyu West Road
Hanxi Changlong	The 2nd Workers' Cultural Palace	Kecun	Changgang
Tianhe Coach Terminal	Baiyun Culture Sqaure	Tiyu West Road	Yangji	Guangzhou Railway Station
Xichang	Yuexiu Park	Guangzhou Railway Station
Tancun	Jiangxia	Guangzhou Railway Station
Dashi	Baiyun Culture Sqaure	Zhujiang New Town	Guangzhou Railway Station
Huadiwan	Baiyun Park	Gongyuanqian
Taojin	Ximen Kou	Yangji
Guangzhou South Railway Station	Meihuayuan	Gongyuanqian	Tiyu West Road
Huijiang	Meihuayuan	Gongyuanqian	Tiyu West Road
Dongxiao South	Jingxi Nanfang Hospital	Gongyuanqian	Tiyu West Road
Guangzhou South Railway Station	Jingxi Nanfang Hospital	Gongyuanqian	Tiyu West Road
Dongxiao South	Jingxi Nanfang Hospital	Gongyuanqian	Tiyu West Road
Nanpu	Meihuayuan	Gongyuanqian	Guangzhou East Railway Station
Guangzhou South Railway Station	Jingxi Nanfang Hospital	Gongyuanqian	Guangzhou East Railway Station
Guangzhou South Railway Station	Jingxi Nanfang Hospital	Jiahewanggang
Dongxiao South	Jingxi Nanfang Hospital	Jiahewanggang
Guangzhou South Railway Station	Meihuayuan	Haizhu Square	Yantang
Martyrs' Park	Jiahewanggang	Tiyu West Road
Kecun	Linhexi	Tiyu West Road
Jiangtai Road	Linhexi	Gongyuanqian	Tiyu West Road
Kengkou	Jingxi South Hospital	Tiyu West Road
Changshou Lu	Meihuayuan	Tiyu West Road
Xilang	Shayuan	Tiyu West Road	Kecun
Tonghe	Jinzhou	Kecun	Wanshengwei	Tiyu West Road
Gongyuanqian	Shiqiao	Tiyu West Road
Tonghe	South China Normal University	Tiyu West Road
Jiahewanggang	Wushan	Tiyu West Road
Tianhe Coach Terminal	Haizhu Square	Tiyu West Road	Gongyuanqian
Wushan	Guangzhou East Station	Tiyu West Road
Kecun	Dongshankou	Tiyu West Road
Chigang	Yantang	Tiyu West Road	Kecun
Nanzhou	Longgui	Jiahewanggang
Changgang	Longgui	Jiahewanggang
Haizhu Square	Jingxi South Hospital	Gongyuanqian	Guangzhou East Station
Tianhe Sports Center	Jingxi South Hospital	Guangzhou East Station
Keyunlu	Nangui Lu	Yangji	Xilang
Dongxiaonan	Guicheng	Gongyuanqian	Xilang
Zhongshanba	Kecun	Zhujiang New Town
Higher Education Mega South	Changgang	Wanshengwei
Panyu Square	Chigang	Kecun
Shiqiao	Baogang Dadao	Kecun
Higher Education Mega North	Baogang Dadao	Wanshengwei
Jiangnanxi	Pazhou	Changgang
Sanyuanli	Baogang Dadao	Changgang
Dongxiaonan	Fenghuang Xincun	Changgang
Tianhe Sports Center	Zhujiang New Town	Yangji
Airport South	Guangzhou Railway Station	Jiahewanggang
Xiaogang	Yangji	Kecun	Zhujiang New Town
Datang	Jiaokou	Zhujiang New Town
Shiqiao	Yuzhu	Zhujiang New Town
Changgang	Dashadong	Wanshengwei	Chebeinan
Gongyuanqian	Animal Park	Yangji
Xiaogang	Animal Park	Changgang	Gongyuanqian	Yangji
Jiahewanggang	Animal Park	Guangzhou Railway Station
Dongxiaonan	Taojin	Guangzhou Railway Station
Jiangnanxi	Xicun	Guangzhou Railway Station
Kengkou	Keyunlu	Yangji
South China Normal University	Higher Education Mega South	Zhujiang New Town	Chebeinan
Changgang	Higher Education Mega South	Wanshengwei
Dashadi	Jiaomen	Chebeinan
Liede	Tiyu West Road	Zhujiang New Town
Sanyuanli	Tiyu West Road	Gongyuanqian
Chebei	Shiqiao	Wanshengwei	Kecun
The 2nd Workers' Cultural Palace	Hanxi Changlong	Changgang	Kecun
Xicun	Xiajiao	Zhujiang New Town
Dashadi	Tianhe Coach Terminal	Zhujiang New Town
Zumiao	Panyu Square	Xilang	Tiyu West Road
Zhujiang New Town	Jiangnanxi	Kecun	Changgang
Linhexi	Sanyuanli	Tiyu West Road	Yangji	Guangzhou Railway Station
Taojin	Dongxiaonan	Guangzhou Railway Station
Yuancun	Yuexiu Park	Guangzhou Railway Station
Yangji	Baiyun Culture Sqaure	Guangzhou Railway Station
Wuyangcun	Jiniantang	Yangji	Gongyuanqian
Tanwei	Martyrs' Park	Yangji
Guangzhou South Railway Station	Meihuayuan	Gongyuanqian	Tiyu West Road
Huijiang	Meihuayuan	Gongyuanqian	Tiyu West Road
Guangzhou South Railway Station	Meihuayuan	Gongyuanqian	Tiyu West Road
Guangzhou South Railway Station	Jingxi Nanfang Hospital	Gongyuanqian	Tiyu West Road
Dongxiao South	Jingxi Nanfang Hospital	Gongyuanqian	Tiyu West Road
Nanpu	Meihuayuan	Gongyuanqian	Guangzhou East Railway Station
Guangzhou South Railway Station	Jingxi Nanfang Hospital	Gongyuanqian	Guangzhou East Railway Station
Guangzhou South Railway Station	Jingxi Nanfang Hospital	Jiahewanggang
Dongxiao South	Jingxi Nanfang Hospital	Jiahewanggang
Guangzhou South Railway Station	Meihuayuan	Haizhu Square	Yantang
Gangding	Jiahewanggang	Tiyu West Road
Fangcun	Airport South	Tiyu West Road
Nongjiangsuo	Linhexi	Tiyu West Road
Shipaiqiao	Meihuayuan	Tiyu West Road
Changshou Lu	Meihuayuan	Tiyu West Road
Martyrs' Park	Pazhou	Tiyu West Road	Kecun
Renhe	Higher Education Mega North	Tiyu West Road	Kecun	Wanshengwei
Tonghe	Panyu Square	Tiyu West Road
Kengkou	Tianhe Coach Terminal	Tiyu West Road
Guangzhou East Station	Shiqiao	Tiyu West Road
Tianhe Coach Terminal	Gongyuanqian	Tiyu West Road
Kecun	Guangzhou East Station	Tiyu West Road
Zhujiang New Town	Huadiwan	Tiyu West Road
Xigangdong	Baiyundadaobei	Kecun	Tiyu West Road
Guangzhou South Railway Station	Airport South	Jiahewanggang
Chenjiaci	Longgui	Gongyuanqian	Jiahewanggang
Tianhe Sports Center	Meihuayuan	Guangzhou East Station
Martyrs' Park	Meihuayuan	Guangzhou East Station
Yuzhu	Longxi	Yangji	Xilang
Ximen Kou	Tongji Lu	Xilang
Yuancun	Kecun	Zhujiang New Town
Shiji	Changgang	Wanshengwei
Tonghe	Xiaogang	Tiyu West Road	Kecun
Gangding	Pazhou	Kecun
Higher Education Mega North	Lujiang	Wanshengwei
Haizhu Square	Baogang Dadao	Changgang
Baiyun Culture Sqaure	Fenghuang Xincun	Changgang
Luoxi	Baogang Dadao	Changgang
Yantang	Zhujiang New Town	Guangzhou East Station	Tiyu West Road
Renhe	Guangzhou Railway Station	Jiahewanggang
Sun Yat-Sen University	Yangji	Kecun	Tiyu West Road
Tianhe Coach Terminal	Jiaokou	Zhujiang New Town
Linhexi	Keyunlu	Tiyu West Road	Zhujiang New Town
Jiangnanxi	Dashadong	Changgang	Wanshengwei	Chebeinan
Nongjiangsuo	Ouzhuang	Yangji
Tongji Lu	Animal Park	Xilang	Yangji
Sanyuanli	Yuancun	Guangzhou Railway Station
Sanyuanli	Xiaobei	Guangzhou Railway Station
Jiahewanggang	Tanwei	Guangzhou Railway Station
Gangding	Dongchong	Kecun	Wanshengwei
Yantang	Haibang	Tiyu West Road	Zhujiang New Town	Chebeinan
Tianhe Coach Terminal	Higher Education Mega North	Kecun	Wanshengwei
Guangzhou Railway Station	Higher Education Mega North	Chebeinan
Yuancun	Tiyu West Road	Zhujiang New Town
Sanyuanli	Tiyu West Road	Gongyuanqian
Wanshengwei	Dashi	Kecun
Feixiang Park	Shiqiao	Changgang	Kecun
Wuyangcun	Shiqiao	Zhujiang New Town
Jiaokou	Tianhe Coach Terminal	Zhujiang New Town
Tongji Lu	Datang	Xilang	Tiyu West Road
Ouzhuang	Jiangnanxi	Zhujiang New Town	Kecun	Changgang
Wenchong	The 2nd Workers' Cultural Palace	Yangji	Gongyuanqian
Taojin	Guangzhou South Railway Station	Guangzhou Railway Station
Zhujiang New Town	Jiniantang	Guangzhou Railway Station
Dashadi	Jiangxia	Guangzhou Railway Station
Dongshankou	Jiniantang	Gongyuanqian
Chebeinan	Ximen Kou	Yangji
Guangzhou South Railway Station	Meihuayuan	Gongyuanqian	Tiyu West Road
Huijiang	Meihuayuan	Gongyuanqian	Tiyu West Road
Guangzhou South Railway Station	Meihuayuan	Gongyuanqian	Tiyu West Road
Guangzhou South Railway Station	Jingxi Nanfang Hospital	Gongyuanqian	Tiyu West Road
Dongxiao South	Jingxi Nanfang Hospital	Gongyuanqian	Tiyu West Road
Nanpu	Meihuayuan	Gongyuanqian	Guangzhou East Railway Station
Guangzhou South Railway Station	Jingxi Nanfang Hospital	Gongyuanqian	Guangzhou East Railway Station
Guangzhou South Railway Station	Jingxi Nanfang Hospital	Jiahewanggang
Dongxiao South	Jingxi Nanfang Hospital	Jiahewanggang
Guangzhou South Railway Station	Meihuayuan	Haizhu Square	Yantang
Xiajiao	Jiahewanggang	Tiyu West Road
Fangcun	Linhexi	Tiyu West Road
Martyrs' Park	Jingxi South Hospital	Tiyu West Road
Lijiao	Renhe	Tiyu West Road
Changshou Lu	Meihuayuan	Tiyu West Road
Jiahewanggang	Pazhou	Tiyu West Road	Kecun
Ximen Kou	Jinzhou	Kecun	Wanshengwei	Tiyu West Road
Ximen Kou	Shiqiao	Tiyu West Road
Chenjiaci	Shipaiqiao	Tiyu West Road
Jiangxia	Tianhe Coach Terminal	Jiahewanggang	Tiyu West Road
Panyu Square	Gongyuanqian	Tiyu West Road
South China Normal University	Guangzhou East Station	Tiyu West Road
Shipaiqiao	Huangsha	Tiyu West Road
Xigangdong	Tonghe	Kecun	Tiyu West Road
Gongyuanqian	Longgui	Jiahewanggang
Guangzhou South Railway Station	Renhe	Jiahewanggang
Kuiqilu	Yantang	Xilang	Guangzhou East Station
Changshou Lu	Jingxi South Hospital	Guangzhou East Station
Dashadong	Guicheng	Yangji	Xilang
Ximen Kou	Jihuayuan	Xilang
Yuancun	Kecun	Zhujiang New Town
Higher Education Mega North	Changgang	Wanshengwei
Shiqiao	Pazhou	Kecun
Panyu Square	Sun Yat-Sen University	Kecun
Shiji	Lujiang	Wanshengwei
Guangzhou East Station	Fenghuang Xincun	Gongyuanqian	Changgang
Sanyuanli	Baogang Dadao	Changgang
Nanzhou	Baogang Dadao	Changgang
Jingxi South Hospital	Zhujiang New Town	Guangzhou East Station	Tiyu West Road
Tonghe	Guangzhou Railway Station	Jiahewanggang
Sun Yat-Sen University	Yangji	Kecun	Tiyu West Road
Meihuayuan	Jiaokou	Tiyu West Road	Zhujiang New Town
Panyu Square	Yuancun	Zhujiang New Town
Jiangtai Road	Dashadi	Changgang	Wanshengwei	Chebeinan
Dongshankou	Dashadi	Yangji
Guangzhou East Station	Jiaokou	Yangji
The 2nd Workers' Cultural Palace	Ouzhuang	Guangzhou Railway Station
Gongyuanqian	Xicun	Guangzhou Railway Station
Sanyuanli	Tanwei	Guangzhou Railway Station
Airport South	Higher Education Mega South	Tiyu West Road	Kecun	Wanshengwei
Baogang Dadao	Higher Education Mega South	Wanshengwei
Changshou Lu	Shiji	Gongyuanqian	Changgang	Wanshengwei
Wenchong	Dongchong	Chebeinan
Wenchong	Tiyu West Road	Zhujiang New Town
Guangzhou South Railway Station	Tiyu West Road	Gongyuanqian
Wanshengwei	Dashi	Kecun
Lujiang	Wushan	Kecun
Guangzhou Railway Station	Tianhe Coach Terminal	Zhujiang New Town
Guangzhou Railway Station	Shiqiao	Zhujiang New Town
Guicheng	Shipaiqiao	Xilang	Tiyu West Road
Datang	The 2nd Workers' Cultural Palace	Kecun	Changgang
Liede	Haizhu Square	Yangji	Gongyuanqian
Animal Park	Jiangnanxi	Guangzhou Railway Station
Huangge Qichecheng	Sanyuanli	Chebeinan	Guangzhou Railway Station
Zhongshanba	Baiyun Culture Sqaure	Guangzhou Railway Station
Tiyu West Road	Yuexiu Park	Gongyuanqian
Ouzhuang	Huadiwan	Yangji
Guangzhou South Railway Station	Meihuayuan	Gongyuanqian	Tiyu West Road
Huijiang	Meihuayuan	Gongyuanqian	Tiyu West Road
Guangzhou South Railway Station	Meihuayuan	Gongyuanqian	Tiyu West Road
Guangzhou South Railway Station	Jingxi Nanfang Hospital	Gongyuanqian	Tiyu West Road
Dongxiao South	Jingxi Nanfang Hospital	Gongyuanqian	Tiyu West Road
Nanpu	Meihuayuan	Gongyuanqian	Guangzhou East Railway Station
Guangzhou South Railway Station	Jingxi Nanfang Hospital	Gongyuanqian	Guangzhou East Railway Station
Guangzhou South Railway Station	Jingxi Nanfang Hospital	Jiahewanggang
Dongxiao South	Jingxi Nanfang Hospital	Jiahewanggang
Guangzhou South Railway Station	Meihuayuan	Haizhu Square	Yantang
Datang	Jiahewanggang	Tiyu West Road
Dashi	Linhexi	Tiyu West Road
Changshou Lu	Linhexi	Tiyu West Road
Shiji	Renhe	Chebeinan	Zhujiang New Town	Tiyu West Road
Dongshankou	Yongtai	Tiyu West Road
Meihuayuan	Chigang	Tiyu West Road	Kecun
Airport South	Jinzhou	Tiyu West Road	Kecun	Wanshengwei
Jiniantang	Shiqiao	Gongyuanqian	Tiyu West Road
Yangji	South China Normal University	Tiyu West Road
Guangzhou East Station	Panyu Square	Tiyu West Road
Tianhe Coach Terminal	Guangzhou South Railway Station	Tiyu West Road	Gongyuanqian
Gongyuanqian	Guangzhou East Station	Tiyu West Road
Tianhe Coach Terminal	Fangcun	Tiyu West Road
Chigang	Meihuayuan	Kecun	Tiyu West Road
Huangbian	Yongtai	Jiahewanggang
Kecun	Renhe	Changgang	Jiahewanggang
Tiyu West Road	Yantang	Guangzhou East Station
Ximen Kou	Yantang	Guangzhou East Station
Wenchong	Zumiao	Yangji	Xilang
Tiyu West Road	Nangui Lu	Xilang
Liede	Kecun	Zhujiang New Town
Chebeinan	Changgang	Wanshengwei
Xiajiao	Xiaogang	Kecun
Yuancun	Pazhou	Zhujiang New Town	Kecun
Dashadong	Sun Yat-Sen University	Chebeinan	Wanshengwei
Dongxiaonan	Sun Yat-Sen University	Changgang
Sanyuanli	Baogang Dadao	Changgang
Guangzhou Railway Station	Baogang Dadao	Changgang
Jiangxia	Zhujiang New Town	Guangzhou Railway Station
Longgui	Guangzhou Railway Station	Jiahewanggang
Jiangtai Road	Yangji	Changgang	Kecun	Tiyu West Road
Gangding	Jiaokou	Zhujiang New Town
Tiyu West Road	Wuyangcun	Zhujiang New Town
Pazhou	Tancun	Wanshengwei	Chebeinan
Dongshankou	Animal Park	Yangji
Martyrs' Park	Jiaokou	Yangji
Jiahewanggang	Animal Park	Guangzhou Railway Station
Gongyuanqian	Xicun	Guangzhou Railway Station
Gongyuanqian	Xicun	Guangzhou Railway Station
Tiyu West Road	Higher Education Mega North	Kecun	Wanshengwei
Guangzhou South Railway Station	Chebei	Changgang	Wanshengwei
Kecun	Jinzhou	Wanshengwei
Ouzhuang	Higher Education Mega South	Chebeinan
Keyunlu	Tiyu West Road	Zhujiang New Town
Changgang	Tiyu West Road	Gongyuanqian
Wanshengwei	Dashi	Kecun
Shayuan	Datang	Kecun
Guangzhou Railway Station	Dashi	Zhujiang New Town
Zhongshanba	Dashi	Zhujiang New Town
Longxi	Tianhe Coach Terminal	Xilang	Tiyu West Road
Yantang	Dongxiaonan	Tiyu West Road	Kecun	Changgang
Zhujiang New Town	Gongyuanqian	Yangji
Ouzhuang	Guangzhou South Railway Station	Guangzhou Railway Station
Sanxi	Baiyun Park	Guangzhou Railway Station
Xiaobei	Sanyuanli	Guangzhou Railway Station
Ximen Kou	Jiniantang	Gongyuanqian
Wenchong	Fangcun	Yangji
Guangzhou South Railway Station	Meihuayuan	Gongyuanqian	Tiyu West Road
Huijiang	Meihuayuan	Gongyuanqian	Tiyu West Road
Guangzhou South Railway Station	Meihuayuan	Gongyuanqian	Tiyu West Road
Guangzhou South Railway Station	Jingxi Nanfang Hospital	Gongyuanqian	Tiyu West Road
Dongxiao South	Jingxi Nanfang Hospital	Gongyuanqian	Tiyu West Road
Nanpu	Meihuayuan	Gongyuanqian	Guangzhou East Railway Station
Guangzhou South Railway Station	Jingxi Nanfang Hospital	Gongyuanqian	Guangzhou East Railway Station
Guangzhou South Railway Station	Jingxi Nanfang Hospital	Jiahewanggang
Dongxiao South	Jingxi Nanfang Hospital	Jiahewanggang
Guangzhou South Railway Station	Meihuayuan	Haizhu Square	Yantang
Martyrs' Park	Jiahewanggang	Tiyu West Road
Zhongshanba	Airport South	Zhujiang New Town	Tiyu West Road
Chaoan	Linhexi	Xilang	Tiyu West Road
Huangcun	Linhexi	Chebeinan	Zhujiang New Town	Tiyu West Road
Kuiqilu	Tonghe	Xilang	Tiyu West Road
Tianhe Coach Terminal	Sun Yat-Sen University	Tiyu West Road	Gongyuanqian	Changgang
Chenjiaci	Higher Education Mega North	Tiyu West Road	Kecun	Wanshengwei
Linhexi	Hanxi Changlong	Tiyu West Road
Tonghe	South China Normal University	Tiyu West Road
Chongleigang	Wushan	Xilang	Tiyu West Road
Shiqiao	Gongyuanqian	Tiyu West Road
Tianhe Coach Terminal	Guangzhou East Station	Tiyu West Road
Wushan	Changshou Lu	Tiyu West Road
Huangge	Tonghe	Wanshengwei	Kecun	Tiyu West Road
Guangzhou South Railway Station	Yongtai	Jiahewanggang
Jiangnanxi	Renhe	Jiahewanggang
Kengkou	Yantang	Guangzhou East Station
Tianhe Sports Center	Tonghe	Guangzhou East Station
Sun Yat-Sen University	Tongji Lu	Changgang	Gongyuanqian	Xilang
Luoxi	Pujun Beilu	Gongyuanqian	Xilang
Guangzhou Railway Station	Kecun	Zhujiang New Town
Higher Education Mega North	Changgang	Wanshengwei
Dongshankou	Pazhou	Tiyu West Road	Kecun
Shiqiao	Chigang	Kecun
Higher Education Mega North	Chigang	Wanshengwei
Gongyuanqian	Shayuan	Changgang
Xichang	Baogang Dadao	Guangzhou Railway Station	Changgang
Dongxiaonan	Baogang Dadao	Changgang
Sanyuanli	Zhujiang New Town	Guangzhou Railway Station
Longgui	Guangzhou Railway Station	Jiahewanggang
Tancun	Yangji	Zhujiang New Town	Tiyu West Road
Tianhe Coach Terminal	Jiaokou	Zhujiang New Town
Kecun	Xicun	Zhujiang New Town
Lujiang	Dashadi	Wanshengwei	Chebeinan
Guangzhou East Station	Taojin	Yangji
Martyrs' Park	Xicun	Yangji
Guangzhou South Railway Station	Wenchong	Guangzhou Railway Station
Luoxi	Tanwei	Guangzhou Railway Station
Feixiang Park	Zhongshanba	Guangzhou Railway Station
Panyu Square	Higher Education Mega South	Kecun	Wanshengwei
Kecun	Huangcun	Wanshengwei
Xilang	Xinzao	Gongyuanqian	Changgang	Wanshengwei
Guangzhou Railway Station	Higher Education Mega North	Chebeinan
Wenchong	Tiyu West Road	Zhujiang New Town
Haizhu Square	Tiyu West Road	Gongyuanqian
Baogang Dadao	Xiajiao	Kecun
Nanzhou	Tianhe Coach Terminal	Changgang	Kecun
Wuyangcun	South China Normal University	Zhujiang New Town
Xicun	Panyu Square	Zhujiang New Town
Guicheng	Wushan	Xilang	Tiyu West Road
Shiqiao	Jiangnanxi	Kecun	Changgang
Wenchong	Gongyuanqian	Yangji
Wuyangcun	Guangzhou South Railway Station	Guangzhou Railway Station
Yuzhu	Sanyuanli	Guangzhou Railway Station
Keyunlu	Sanyuanli	Guangzhou Railway Station
Yangji	Jiniantang	Gongyuanqian
Keyunlu	Kengkou	Yangji
Guangzhou South Railway Station	Meihuayuan	Gongyuanqian	Tiyu West Road
Huijiang	Jingxi Nanfang Hospital	Gongyuanqian	Tiyu West Road
Guangzhou South Railway Station	Meihuayuan	Gongyuanqian	Tiyu West Road
Guangzhou South Railway Station	Jingxi Nanfang Hospital	Gongyuanqian	Tiyu West Road
Dongxiao South	Jingxi Nanfang Hospital	Gongyuanqian	Tiyu West Road
Nanpu	Meihuayuan	Gongyuanqian	Guangzhou East Railway Station
Guangzhou South Railway Station	Jingxi Nanfang Hospital	Gongyuanqian	Guangzhou East Railway Station
Guangzhou South Railway Station	Jingxi Nanfang Hospital	Jiahewanggang
Luoxi	Meihuayuan	Jiahewanggang
Guangzhou South Railway Station	Meihuayuan	Haizhu Square	Yantang
Yangji	Jiahewanggang	Tiyu West Road
Shiqiao	Linhexi	Tiyu West Road
Gangding	Linhexi	Tiyu West Road
Huangcun	Linhexi	Chebeinan	Zhujiang New Town	Tiyu West Road
Zhujiang New Town	Tonghe	Tiyu West Road
Yantang	Chebeinan	Tiyu West Road	Zhujiang New Town
Jiahewanggang	Chebei	Tiyu West Road	Zhujiang New Town	Chebeinan
Jiahewanggang	South China Normal University	Tiyu West Road
The 2nd Workers' Cultural Palace	Shipaiqiao	Gongyuanqian	Tiyu West Road
Fangcun	Tianhe Coach Terminal	Tiyu West Road
Wushan	Haizhu Square	Tiyu West Road	Gongyuanqian
Wanshengwei	Guangzhou East Station	Kecun	Tiyu West Road
Gangding	Ximen Kou	Tiyu West Road
Pazhou	Renhe	Kecun	Tiyu West Road
Haizhu Square	Tonghe	Jiahewanggang
Jiaokou	Longgui	Guangzhou Railway Station	Jiahewanggang
Kuiqilu	Yantang	Xilang	Guangzhou East Station
Nongjiangsuo	Yantang	Guangzhou East Station
Yangji	Kuiqilu	Xilang
Xiaogang	Tongji Lu	Changgang	Gongyuanqian	Xilang
Taojin	Kecun	Zhujiang New Town
Dongchong	Changgang	Wanshengwei
Zhujiang New Town	Chigang	Kecun
Xiajiao	Modiesha	Kecun
Higher Education Mega South	Sun Yat-Sen University	Wanshengwei
Gongyuanqian	Baogang Dadao	Changgang
Martyrs' Park	Baogang Dadao	Gongyuanqian	Changgang
Haizhu Square	Shayuan	Changgang
Baiyun Culture Sqaure	Zhujiang New Town	Guangzhou Railway Station
Renhe	Guangzhou Railway Station	Jiahewanggang
Sun Yat-Sen University	Yangji	Kecun	Zhujiang New Town
Dashi	Jiaokou	Zhujiang New Town
Shipaiqiao	Zhongshanba	Zhujiang New Town
Xiaogang	Yuancun	Wanshengwei	Chebeinan
Martyrs' Park	Xicun	Yangji
Changshou Lu	Xiaobei	Yangji
Sanyuanli	Sanxi	Guangzhou Railway Station
Jiangnanxi	Xicun	Guangzhou Railway Station
Martyrs' Park	Xicun	Guangzhou Railway Station	Gongyuanqian
Renhe	Higher Education Mega North	Tiyu West Road	Kecun	Wanshengwei
Shayuan	Jinzhou	Wanshengwei
Hanxi Changlong	Higher Education Mega South	Kecun	Wanshengwei
Tianhe Coach Terminal	Higher Education Mega North	Zhujiang New Town	Chebeinan
Xicun	Tiyu West Road	Zhujiang New Town
Haizhu Square	Tiyu West Road	Gongyuanqian
Baogang Dadao	Xiajiao	Kecun
Baogang Dadao	Hanxi Changlong	Kecun
Dashadi	Tianhe Coach Terminal	Zhujiang New Town
Guangzhou Railway Station	Panyu Square	Zhujiang New Town
Tongji Lu	South China Normal University	Xilang	Tiyu West Road
Xiajiao	Sanyuanli	Kecun	Changgang
Liede	Guangzhou South Railway Station	Yangji	Gongyuanqian
Jiaokou	Yuexiu Park	Guangzhou Railway Station
Huangcun	Huangbian	Chebeinan	Guangzhou Railway Station
Shiqiao	Baiyun Park	Zhujiang New Town	Guangzhou Railway Station
Dongshankou	Yuexiu Park	Gongyuanqian
Tanwei	Martyrs' Park	Yangji
Guangzhou South Railway Station	Meihuayuan	Gongyuanqian	Tiyu West Road
Huijiang	Jingxi Nanfang Hospital	Gongyuanqian	Tiyu West Road
Guangzhou South Railway Station	Meihuayuan	Gongyuanqian	Tiyu West Road
Guangzhou South Railway Station	Jingxi Nanfang Hospital	Gongyuanqian	Tiyu West Road
Jiangtai Road	Jingxi Nanfang Hospital	Gongyuanqian	Tiyu West Road
Nanpu	Meihuayuan	Gongyuanqian	Guangzhou East Railway Station
Guangzhou South Railway Station	Jingxi Nanfang Hospital	Gongyuanqian	Guangzhou East Railway Station
Guangzhou South Railway Station	Jingxi Nanfang Hospital	Jiahewanggang
Luoxi	Meihuayuan	Jiahewanggang
Guangzhou South Railway Station	Meihuayuan	Haizhu Square	Yantang
Zhujiang New Town	Jiahewanggang	Tiyu West Road
Dongshankou	Linhexi	Tiyu West Road
Wushan	Linhexi	Tiyu West Road
Tianhe Sports Center	Yongtai	Tiyu West Road
Chebeinan	Tonghe	Zhujiang New Town	Tiyu West Road
Tianhe Sports Center	Chebeinan	Tiyu West Road	Zhujiang New Town
Guangzhou East Station	Higher Education Mega North	Tiyu West Road	Kecun	Wanshengwei
Martyrs' Park	Panyu Square	Tiyu West Road
Jiangnanxi	South China Normal University	Gongyuanqian	Tiyu West Road
The 2nd Workers' Cultural Palace	Panyu Square	Tiyu West Road	Gongyuanqian
Dashi	Jiangxia	Tiyu West Road	Jiahewanggang
Nongjiangsuo	Guangzhou East Station	Tiyu West Road
Chigang Tower	Kengkou	Tiyu West Road
Chigang	Yongtai	Kecun	Tiyu West Road
Luoxi	Yongtai	Jiahewanggang
Guangzhou Railway Station	Longgui	Jiahewanggang
Tianhe Sports Center	Yantang	Guangzhou East Station
Dongshankou	Yantang	Guangzhou East Station
Chenjiaci	Qiandenghu	Xilang
Huangsha	Jihuayuan	Xilang
Xicun	Kecun	Zhujiang New Town
Keyunlu	Changgang	Chebeinan	Wanshengwei
Shipaiqiao	Fenghuang Xincun	Kecun
Panyu Square	Shayuan	Kecun
Chebeinan	Baogang Dadao	Wanshengwei
Gongyuanqian	Sun Yat-Sen University	Changgang
Yuexiu Park	Fenghuang Xincun	Changgang
The 2nd Workers' Cultural Palace	Baogang Dadao	Changgang
Haizhu Square	Zhujiang New Town	Guangzhou Railway Station
Tonghe	Guangzhou Railway Station	Jiahewanggang
Tianhe Coach Terminal	Yangji	Zhujiang New Town
Yantang	Ouzhuang	Tiyu West Road	Zhujiang New Town
Shiqiao	Jiaokou	Zhujiang New Town
Changgang	Dashadong	Wanshengwei	Chebeinan
Tiyu West Road	Xicun	Yangji
Guangzhou South Railway Station	Yuancun	Gongyuanqian	Yangji
Jiniantang	Wuyangcun	Guangzhou Railway Station
Dongxiaonan	Jiaokou	Guangzhou Railway Station
Gongyuanqian	Jiaokou	Guangzhou Railway Station
Yantang	Higher Education Mega North	Tiyu West Road	Kecun	Wanshengwei
Haizhu Square	Jinzhou	Changgang	Wanshengwei
Sun Yat-Sen University	Haibang	Wanshengwei
Zhujiang New Town	Shiji	Chebeinan
Chebei	Tiyu West Road	Chebeinan	Zhujiang New Town
Haizhu Square	Tiyu West Road	Gongyuanqian
Yuexiu Park	Dashi	Changgang	Kecun
Xiaobei	Lijiao	Guangzhou Railway Station	Changgang	Kecun
Higher Education Mega South	Tianhe Coach Terminal	Chebeinan	Zhujiang New Town
Xiaobei	Shiqiao	Zhujiang New Town
Tongji Lu	Wushan	Xilang	Tiyu West Road
Xiajiao	The 2nd Workers' Cultural Palace	Kecun	Changgang
Animal Park	Gongyuanqian	Yangji
Xiaobei	Nanpu	Guangzhou Railway Station
Dashadi	Sanyuanli	Guangzhou Railway Station
Shipaiqiao	Baiyun Culture Sqaure	Zhujiang New Town	Guangzhou Railway Station
Martyrs' Park	Sanyuanli	Gongyuanqian
Huangcun	Huangsha	Chebeinan	Yangji
Guangzhou South Railway Station	Meihuayuan	Gongyuanqian	Tiyu West Road
Huijiang	Jingxi Nanfang Hospital	Gongyuanqian	Tiyu West Road
Guangzhou South Railway Station	Meihuayuan	Gongyuanqian	Tiyu West Road
Guangzhou South Railway Station	Jingxi Nanfang Hospital	Gongyuanqian	Tiyu West Road
Jiangtai Road	Jingxi Nanfang Hospital	Gongyuanqian	Tiyu West Road
Guangzhou South Railway Station	Meihuayuan	Gongyuanqian	Guangzhou East Railway Station
Guangzhou South Railway Station	Meihuayuan	Gongyuanqian	Guangzhou East Railway Station
Guangzhou South Railway Station	Meihuayuan	Jiahewanggang
Luoxi	Meihuayuan	Jiahewanggang
Guangzhou South Railway Station	Meihuayuan	Haizhu Square	Yantang
Panyu Square	Jiahewanggang	Tiyu West Road
Nanzhou	Linhexi	Gongyuanqian	Tiyu West Road
Changshou Lu	Linhexi	Tiyu West Road
Zhujiang New Town	Linhexi	Tiyu West Road
Shiji	Renhe	Chebeinan	Zhujiang New Town	Tiyu West Road
Tonghe	Chebeinan	Tiyu West Road	Zhujiang New Town
Yantang	Xinzao	Tiyu West Road	Kecun	Wanshengwei
Gongyuanqian	Shipaiqiao	Tiyu West Road
The 2nd Workers' Cultural Palace	South China Normal University	Gongyuanqian	Tiyu West Road
Kengkou	Gangding	Tiyu West Road
Panyu Square	Gongyuanqian	Tiyu West Road
Tianhe Coach Terminal	Guangzhou East Station	Tiyu West Road
South China Normal University	Chenjiaci	Tiyu West Road
Changgang	Linhexi	Kecun	Tiyu West Road
Jiaokou	Yongtai	Guangzhou Railway Station	Jiahewanggang
Kuiqilu	Renhe	Xilang	Gongyuanqian	Jiahewanggang
Xiaobei	Yantang	Yangji	Guangzhou East Station
Tiyu West Road	Renhe	Guangzhou East Station
Fangcun	Qiandenghu	Xilang
Guangzhou East Station	Jihuayuan	Xilang
Wuyangcun	Kecun	Zhujiang New Town
Dongpu	Changgang	Chebeinan	Wanshengwei
Tianhe Coach Terminal	Fenghuang Xincun	Kecun
Yangji	Sun Yat-Sen University	Tiyu West Road	Kecun
Huangcun	Modiesha	Wanshengwei
Ximen Kou	Lujiang	Gongyuanqian	Changgang
Martyrs' Park	Shayuan	Gongyuanqian	Changgang
Dongxiaonan	Shayuan	Changgang
Sanyuanli	Zhujiang New Town	Guangzhou Railway Station
Tonghe	Guangzhou Railway Station	Jiahewanggang
Panyu Square	Yangji	Zhujiang New Town
Tianhe Coach Terminal	Jiaokou	Zhujiang New Town
Sun Yat-Sen University	Taojin	Kecun	Zhujiang New Town
Xiaogang	Dashadong	Wanshengwei	Chebeinan
Huangsha	Dashadi	Yangji
Dongshankou	Animal Park	Yangji
Guangzhou South Railway Station	Dashadi	Guangzhou Railway Station
Gongyuanqian	Xicun	Guangzhou Railway Station
Jiahewanggang	Jiaokou	Guangzhou Railway Station
Shiqiao	Higher Education Mega North	Kecun	Wanshengwei
Shiqiao	Higher Education Mega North	Kecun	Wanshengwei
Xiajiao	Higher Education Mega South	Kecun	Wanshengwei
Yuancun	Huangcun	Chebeinan
Chebei	Tiyu West Road	Chebeinan	Zhujiang New Town
Haizhu Square	Tiyu West Road	Gongyuanqian
Sanyuanli	Lijiao	Changgang	Kecun
Sanyuanli	Dashi	Changgang	Kecun
Xicun	South China Normal University	Zhujiang New Town
Guangzhou Railway Station	Xiajiao	Zhujiang New Town
Jushu	Xiajiao	Xilang	Tiyu West Road
South China Normal University	Guangzhou South Railway Station	Kecun	Changgang
Chebei	Gongyuanqian	Chebeinan	Yangji
Xicun	Gongyuanqian	Guangzhou Railway Station
Jiaokou	Sanyuanli	Guangzhou Railway Station
Shiqiao	Feixiang Park	Zhujiang New Town	Guangzhou Railway Station
Tianhe Sports Center	Sanyuanli	Gongyuanqian
Yuancun	Nongjiangsuo	Yangji
Guangzhou South Railway Station	Meihuayuan	Gongyuanqian	Tiyu West Road
Huijiang	Jingxi Nanfang Hospital	Gongyuanqian	Tiyu West Road
Guangzhou South Railway Station	Jingxi Nanfang Hospital	Gongyuanqian	Tiyu West Road
Guangzhou South Railway Station	Jingxi Nanfang Hospital	Gongyuanqian	Tiyu West Road
Jiangtai Road	Jingxi Nanfang Hospital	Gongyuanqian	Tiyu West Road
Guangzhou South Railway Station	Meihuayuan	Gongyuanqian	Guangzhou East Railway Station
Guangzhou South Railway Station	Meihuayuan	Gongyuanqian	Guangzhou East Railway Station
Guangzhou South Railway Station	Meihuayuan	Jiahewanggang
Luoxi	Meihuayuan	Jiahewanggang
Guangzhou South Railway Station	Meihuayuan	Haizhu Square	Yantang
Gangding	Jiahewanggang	Tiyu West Road
Fangcun	Jingxi South Hospital	Tiyu West Road
Kengkou	Linhexi	Tiyu West Road
Zhujiang New Town	Linhexi	Tiyu West Road
Changshou Lu	Meihuayuan	Tiyu West Road
Linhexi	Chebeinan	Tiyu West Road	Zhujiang New Town
Tonghe	Jinzhou	Tiyu West Road	Kecun	Wanshengwei
Tonghe	Panyu Square	Tiyu West Road
Yangji	Shipaiqiao	Tiyu West Road
Changshou Lu	Tianhe Coach Terminal	Tiyu West Road
Wushan	Gongyuanqian	Tiyu West Road
Gangding	Guangzhou East Station	Tiyu West Road
Panyu Square	Ximen Kou	Tiyu West Road
Wanshengwei	Airport South	Kecun	Tiyu West Road
Jiangxia	Yongtai	Jiahewanggang
Martyrs' Park	Renhe	Gongyuanqian	Jiahewanggang
The 2nd Workers' Cultural Palace	Meihuayuan	Gongyuanqian	Guangzhou East Station
Xilang	Meihuayuan	Guangzhou East Station
Dashi	Zumiao	Tiyu West Road	Xilang
Haizhu Square	Jihuayuan	Gongyuanqian	Xilang
Jiaokou	Kecun	Zhujiang New Town
Yuzhu	Changgang	Chebeinan	Wanshengwei
Shipaiqiao	Baogang Dadao	Kecun
Dashi	Modiesha	Kecun
Haibang	Chigang	Wanshengwei
Nongjiangsuo	Modiesha	Gongyuanqian	Changgang
The 2nd Workers' Cultural Palace	Baogang Dadao	Changgang
Sanyuanli	Baogang Dadao	Changgang
Yuexiu Park	Zhujiang New Town	Guangzhou Railway Station
Baiyundadaobei	Guangzhou Railway Station	Jiahewanggang
Wushan	Yangji	Zhujiang New Town
Yantang	Ouzhuang	Tiyu West Road	Zhujiang New Town
Gangding	Xichang	Zhujiang New Town
Changgang	Keyunlu	Wanshengwei	Chebeinan
Dongshankou	Wenchong	Yangji
Tiyu West Road	Animal Park	Yangji
Guangzhou South Railway Station	Yuzhu	Guangzhou Railway Station
Haizhu Square	Jiaokou	Guangzhou Railway Station
Gongyuanqian	Xicun	Guangzhou Railway Station
Shiqiao	Jinzhou	Kecun	Wanshengwei
Yantang	Higher Education Mega North	Tiyu West Road	Kecun	Wanshengwei
Pazhou	Chebei	Wanshengwei
Guangzhou Railway Station	Huangcun	Chebeinan
Chebei	Tiyu West Road	Chebeinan	Zhujiang New Town
Haizhu Square	Tiyu West Road	Gongyuanqian
Higher Education Mega South	Wushan	Wanshengwei	Kecun
Sun Yat-Sen University	Panyu Square	Kecun
Yuancun	Gangding	Zhujiang New Town
Jiaokou	Chigang Tower	Zhujiang New Town
Jihuayuan	Tianhe Coach Terminal	Xilang	Tiyu West Road
Wuyangcun	Dongxiaonan	Zhujiang New Town	Kecun	Changgang
Huangcun	Gongyuanqian	Chebeinan	Yangji
Xiaobei	Gongyuanqian	Guangzhou Railway Station
Xicun	Gongyuanqian	Guangzhou Railway Station
Chebei	Huangbian	Chebeinan	Guangzhou Railway Station
Nongjiangsuo	Jiniantang	Gongyuanqian
Chebeinan	Martyrs' Park	Yangji
Guangzhou South Railway Station	Meihuayuan	Gongyuanqian	Tiyu West Road
Huijiang	Jingxi Nanfang Hospital	Gongyuanqian	Tiyu West Road
Guangzhou South Railway Station	Jingxi Nanfang Hospital	Gongyuanqian	Tiyu West Road
Guangzhou South Railway Station	Jingxi Nanfang Hospital	Gongyuanqian	Tiyu West Road
Jiangtai Road	Jingxi Nanfang Hospital	Gongyuanqian	Tiyu West Road
Guangzhou South Railway Station	Meihuayuan	Gongyuanqian	Guangzhou East Railway Station
Guangzhou South Railway Station	Meihuayuan	Gongyuanqian	Guangzhou East Railway Station
Guangzhou South Railway Station	Meihuayuan	Jiahewanggang
Luoxi	Meihuayuan	Jiahewanggang
Guangzhou South Railway Station	Meihuayuan	Haizhu Square	Yantang
Shipaiqiao	Jiahewanggang	Tiyu West Road
Chaoan	Renhe	Xilang	Tiyu West Road
Gongyuanqian	Jingxi South Hospital	Tiyu West Road
Zhujiang New Town	Linhexi	Tiyu West Road
Changshou Lu	Tonghe	Tiyu West Road
Yangji	Chebeinan	Tiyu West Road	Zhujiang New Town
Tonghe	Xinzao	Tiyu West Road	Kecun	Wanshengwei
Yangji	Tianhe Coach Terminal	Tiyu West Road
Linhexi	Wushan	Tiyu West Road
Yantang	Gangding	Tiyu West Road
Wushan	Gongyuanqian	Tiyu West Road
Gangding	Guangzhou East Station	Tiyu West Road
Shipaiqiao	Nongjiangsuo	Tiyu West Road
Higher Education Mega North	Tonghe	Wanshengwei	Kecun	Tiyu West Road
Jiniantang	Yongtai	Jiahewanggang
Wenchong	Renhe	Guangzhou Railway Station	Jiahewanggang
Gongyuanqian	Meihuayuan	Guangzhou East Station
Tiyu West Road	Yantang	Guangzhou East Station
Chebeinan	Zumiao	Yangji	Xilang
Linhexi	Zumiao	Tiyu West Road	Xilang
Xicun	Kecun	Zhujiang New Town
Tonghe	Changgang	Jiahewanggang
Yantang	Lujiang	Tiyu West Road	Kecun
Lijiao	Pazhou	Kecun
Xicun	Modiesha	Chebeinan	Wanshengwei
Jiangnanxi	Fenghuang Xincun	Changgang
Xiaobei	Shayuan	Guangzhou Railway Station	Changgang
Sanyuanli	Shayuan	Changgang
Yuexiu Park	Zhujiang New Town	Guangzhou Railway Station
Yongtai	Guangzhou Railway Station	Jiahewanggang
Chigang Tower	Yangji	Zhujiang New Town
Shiqiao	Xicun	Zhujiang New Town
Lujiang	Wuyangcun	Kecun	Zhujiang New Town
Jiangtai Road	Dashadi	Changgang	Wanshengwei	Chebeinan
Martyrs' Park	Dongpu	Yangji
Guangzhou East Station	Taojin	Yangji
Yuexiu Park	Wuyangcun	Guangzhou Railway Station
Baiyun Culture Sqaure	Taojin	Guangzhou Railway Station
Gongyuanqian	Xicun	Guangzhou Railway Station
Lijiao	Huangge Qichecheng	Kecun	Wanshengwei
Kecun	Chebei	Wanshengwei
Yongtai	Jinzhou	Tiyu West Road	Kecun	Wanshengwei
Jiahewanggang	Xinzao	Guangzhou Railway Station	Chebeinan
Dashadi	Tiyu West Road	Zhujiang New Town
Haizhu Square	Tiyu West Road	Gongyuanqian
Wanshengwei	Shiqiao	Kecun
Changgang	Tianhe Coach Terminal	Kecun
Shiji	South China Normal University	Chebeinan	Zhujiang New Town
Jiaokou	Shiqiao	Zhujiang New Town
Jihuayuan	Hanxi Changlong	Xilang	Tiyu West Road
Tianhe Coach Terminal	Jiangtai Road	Kecun	Changgang
Dongpu	Haizhu Square	Yangji	Gongyuanqian
Yuancun	Haizhu Square	Guangzhou Railway Station
Chebeinan	Sanyuanli	Guangzhou Railway Station
Wenchong	Feixiang Park	Guangzhou Railway Station
Ximen Kou	Yuexiu Park	Gongyuanqian
Wenchong	Tianhe Sports Center	Yangji
Guangzhou South Railway Station	Meihuayuan	Gongyuanqian	Tiyu West Road
Huijiang	Jingxi Nanfang Hospital	Gongyuanqian	Tiyu West Road
Guangzhou South Railway Station	Jingxi Nanfang Hospital	Gongyuanqian	Tiyu West Road
Guangzhou South Railway Station	Jingxi Nanfang Hospital	Gongyuanqian	Tiyu West Road
Jiangtai Road	Jingxi Nanfang Hospital	Gongyuanqian	Tiyu West Road
Guangzhou South Railway Station	Meihuayuan	Gongyuanqian	Guangzhou East Railway Station
Guangzhou South Railway Station	Meihuayuan	Gongyuanqian	Guangzhou East Railway Station
Guangzhou South Railway Station	Meihuayuan	Jiahewanggang
Luoxi	Meihuayuan	Jiahewanggang
Guangzhou South Railway Station	Meihuayuan	Haizhu Square	Yantang
Kecun	Jiahewanggang	Tiyu West Road
Baogang Dadao	Linhexi	Kecun	Tiyu West Road
Tianhe Coach Terminal	Airport South	Tiyu West Road
Zhujiang New Town	Linhexi	Tiyu West Road
Changshou Lu	Tonghe	Tiyu West Road
Yantang	Chebeinan	Tiyu West Road	Zhujiang New Town
Jingxi South Hospital	Higher Education Mega North	Tiyu West Road	Kecun	Wanshengwei
Renhe	Chigang Tower	Tiyu West Road
Guangzhou East Station	Tianhe Coach Terminal	Tiyu West Road
Fangcun	Wushan	Tiyu West Road
Tianhe Coach Terminal	Gongyuanqian	Tiyu West Road
Tianhe Coach Terminal	Guangzhou East Station	Tiyu West Road
Tianhe Coach Terminal	Kengkou	Tiyu West Road
Higher Education Mega South	Renhe	Wanshengwei	Kecun	Tiyu West Road
Sanyuanli	Baiyundadaobei	Jiahewanggang
Baiyun Culture Sqaure	Longgui	Jiahewanggang
Martyrs' Park	Meihuayuan	Guangzhou East Station
Changshou Lu	Renhe	Guangzhou East Station
Dongshankou	Tongji Lu	Xilang
Sun Yat-Sen University	Guicheng	Changgang	Gongyuanqian	Xilang
Wuyangcun	Kecun	Zhujiang New Town
Zhongshanba	Changgang	Guangzhou Railway Station
Panyu Square	Lujiang	Kecun
Tonghe	Pazhou	Tiyu West Road	Kecun
Dongpu	Xiaogang	Chebeinan	Wanshengwei
Gongyuanqian	Fenghuang Xincun	Changgang
Gongyuanqian	Fenghuang Xincun	Changgang
Jiahewanggang	Baogang Dadao	Changgang
Sanyuanli	Zhujiang New Town	Guangzhou Railway Station
Longgui	Guangzhou Railway Station	Jiahewanggang
Jinzhou	Yangji	Wanshengwei	Kecun	Zhujiang New Town
South China Normal University	Xicun	Zhujiang New Town
Renhe	Wuyangcun	Tiyu West Road	Zhujiang New Town
Pazhou	Dashadi	Wanshengwei	Chebeinan
Tiyu West Road	Xicun	Yangji
Guangzhou East Station	Xiaobei	Yangji
Renhe	Jiaokou	Jiahewanggang	Guangzhou Railway Station
Yongtai	Xicun	Jiahewanggang	Guangzhou Railway Station
Haizhu Square	Xicun	Guangzhou Railway Station
Lijiao	Chebei	Kecun	Wanshengwei
Kecun	Jinzhou	Wanshengwei
Haizhu Square	Jinzhou	Changgang	Wanshengwei
Wuyangcun	Shiji	Chebeinan
Yuancun	Tiyu West Road	Zhujiang New Town
Yuexiu Park	Tiyu West Road	Gongyuanqian
Dongxiaonan	South China Normal University	Changgang	Kecun
Sanyuanli	Datang	Changgang	Kecun
Chebeinan	Gangding	Zhujiang New Town
Xicun	Chigang Tower	Zhujiang New Town
Guicheng	Gangding	Xilang	Tiyu West Road
Shipaiqiao	Guangzhou South Railway Station	Kecun	Changgang
Dashadi	Haizhu Square	Yangji	Gongyuanqian
Taojin	Dongxiaonan	Guangzhou Railway Station
Xiaobei	Sanyuanli	Guangzhou Railway Station
Xichang	Sanyuanli	Guangzhou Railway Station
Xilang	Sanyuanli	Gongyuanqian
[truncated: 12,143 more rows]

## Sheet: Threshold data
Minimum travel time (min)	The threshold (min)			The threshold of number of transfers	Number of samples
10	4.4			1	912
20	7.9			2	13012
30	10.5			3	218
60	18			4	0
90	25.8
120	28.3
150	33.5
180	37.9

## Sheet: Transfer Flow data
Index	Testing data (10,000)	Predicting data (10,000)
1	0.8587	0.8758
2	0.5677	0.6031
3	0.4445	0.4613
4	2.1441	2.3192
5	2.0946	2.1723
6	0.5567	0.579
7	0.3983	0.4016
8	0.8472	0.9078
9	3.8436	3.9712
10	3.9219	3.8377
11	1.075	1.1604
12	0.3851	0.3945
13	0.6404	0.6872
14	4.0271	4.7484
15	4.0392	3.596
16	0.4211	0.4349
17	0.9073	0.9123
18	1.1454	1.1507
19	1.5875	1.674
20	0.2387	0.2247
21	0.1879	0.1643
22	1.1136	1.1345
23	0.9842	1.0432
24	0.2579	0.2321
25	0.1455	0.1288
26	1.553	1.626
27	3.5646	3.8564
28	2.9804	2.527
29	3.0054	3.3556
30	2.9984	2.7872
31	2.9124	2.92
32	2.8636	2.8949
33	2.9031	2.96
34	3.5481	3.6351
35	0.2139	0.2163
36	3.2242	3.2626
37	0.9249	0.9293
38	3.1007	3.1627
39	2.9424	3.0301
40	3.0822	3.2931
41	1.0561	1.1416
42	0.3013	0.3118
43	1.841	1.9375
44	0.2025	0.2103
45	0.2288	0.2186
46	1.5875	1.5995
47	5.3207	5.7417
48	1.512	1.5374
49	0.1164	0.2075
50	1.8888	1.915
51	1.6482	1.6631
52	6.1299	6.6249
53	2.1721	2.2673
54	0.1463	0.1454
55	6.4504	6.9172
56	2.0862	2.1234
57	1.9529	1.9961
58	0.4958	0.5201
59	0.5157	0.4929
60	2.0785	2.1945
61	1.7732	1.8515
62	6.2372	5.7838
63	2.104	2.1331
64	2.1045	2.1231
65	0.4827	0.469
66	1.1444	1.2055
67	1.152	1.2247
68	2.1252	2.1554
69	0.5147	0.5707
70	2.2159	2.2939
71	1.4823	1.5108
72	1.4023	1.4539
73	2.8699	2.9173
74	1.2501	1.2835
75	1.1572	1.2128
76	1.1659	1.1815
77	2.3818	2.4404
78	1.0501	1.0552
79	1.6184	1.6993
80	3.3137	3.3862
81	3.3137	3.2203
82	1.9094	1.949
83	0.9185	0.9208
84	2.0752	2.1289
85	2.3006	2.3076
86	4.2815	4.2942
87	4.1477	4.1571
88	1.8627	1.8715
89	2.1732	2.2693
90	0.8257	0.8745
91	3.1483	3.2684
92	1.4287	1.5264
93	2.0574	2.0816
94	3.4429	3.5755
95	3.493	3.512
96	1.8519	1.9121
97	1.9955	2.0923
98	3.3128	3.3431
99	1.0883	1.1711
100	0.1862	0.1741
101	0.344	0.2945
102	1.0205	1.0785
103	2.1111	2.1874
104	2.0815	2.0919
105	2.315	2.489
106	2.5263	2.5792
107	1.4536	1.5478
108	0.6995	0.7371
109	0.6843	0.735
110	1.3152	1.3304
111	1.4403	1.4612
112	0.8374	0.8159
113	0.7652	0.7787
114	1.537	1.5406
115	0.9386	1.0219
116	0.0843	0.0781
117	0.5246	0.5308
118	0.653	0.7028
119	0.7856	0.8011
120	0.0867	0.0932
121	0.5912	0.5382
122	1.0382	1.1158
123	0.9039	0.9299
124	2.1063	2.2725
125	0.2459	0.2358
126	2.7845	2.8144
127	2.7167	2.7533
128	2.2055	2.2747
129	0.1853	0.1896
130	1.053	1.1656
131	0.6538	0.7053
132	1.6078	1.6097
133	0.4603	0.4765
134	0.9296	0.9347
135	1.0627	1.069
136	1.4583	1.5404
137	0.5823	0.6299
138	0.5785	0.6361
